# Supplementary material for: Impact of Sex and Velocity on Plantar Pressure Distribution during Gait: A Cross-Sectional Study Using an Instrumented Pressure-Sensitive Walkway
Source: J Funct Morphol Kinesiol. 2022 Nov 28;7(4):106. doi: 10.3390/jfmk7040106 (PMC9781928; doi:10.3390/jfmk7040106)
Supplement: Supplementary file 1 [file jfmk-07-00106-s001.zip]

Archive with 3 entries (2 files):
- jfmk-1988950-supplementary/
- jfmk-1988950-supplementary/Supplementary Material_Statistics and Descriptives_vf-Tables S2-S5.pdf
- jfmk-1988950-supplementary/Table S1-data LEYH_VF.xlsx
