# Supplementary material for: Impact of Sex and Velocity on Plantar Pressure Distribution during Gait: A Cross-Sectional Study Using an Instrumented Pressure-Sensitive Walkway
Source: J Funct Morphol Kinesiol. 2022 Nov 28;7(4):106. doi: 10.3390/jfmk7040106 (PMC9781928; doi:10.3390/jfmk7040106)
Supplement: Supplementary file 1 [file jfmk-07-00106-s001.zip › jfmk-1988950-supplementary/Table S1-data LEYH_VF.xlsx]

## Sheet: PP
			Side	Right																		Left
			Speed	Slow						Preferred						Fast						Slow						Preferred						Fast
			Zones	1	2	3	4	5	6	1	2	3	4	5	6	1	2	3	4	5	6	1	2	3	4	5	6	1	2	3	4	5	6	1	2	3	4	5	6
subject	age	sex
AP001	39	F		9.86996	18.1394	26.1754	12.9043	7.93598	24.975	15.8561	17.4217	22.8181	14.8235	7.29514	21.7855	23.5196	14.0386	17.6314	22.1557	5.62209	17.0326	12.1116	17.9379	24.6822	13.8771	6.60311	24.7881	19.4289	13.8169	20.1181	17.7223	6.49819	22.4155	23.7606	12.1813	18.4844	22.5921	3.57649	19.4051
AP002	34	F		22.8215	15.6554	16.3795	26.2172	0.374532	18.5518	30.9127	5.92938	11.026	31.7122	0	20.4197	20.375	1.375	21.2	30.45	0	26.6	23.4417	10.2557	19.3127	24.8002	0.346297	21.8434	28.1365	1.02715	18.672	32.2817	0	19.8826	25.4122	2.3554	23.0306	22.1931	0	27.0086
AP004	24	F		20.7472	12.008	18.7125	24.7498	2.4016	21.3809	19.7002	7.02748	19.617	28.8593	0	24.796	14.2667	4.58333	28.1	24.6833	0	28.3667	25.4533	5.37422	19.4197	27.2008	2.90142	19.6505	23.1651	2.2772	20.2654	31.8807	0.0982962	22.3132	20.1686	1.97701	25.4406	26.2375	0.168582	26.0077
AP007	32	F		24.8938	6.00799	14.1144	36.6725	0	18.3113	25.2178	4.14108	14.0511	37.0984	0.228474	19.2632	20.2266	3.54882	17.7774	30.7231	0.0499833	27.6741	30.7384	4.09279	14.3187	32.9973	0.607238	17.2456	29.1789	2.30175	15.9439	33.7263	0.561404	18.2877	21.5815	2.89951	21.2521	27.7759	0.313015	26.1779
AP010	25	F		23.0551	8.87889	20.3898	22.3222	0.866234	24.4878	22.3702	11.5513	18.5087	23.036	0	24.534	24.3899	6.50778	18.296	24.9608	0.0999001	25.7457	21.5406	6.85598	20.4581	23.0624	2.52589	25.557	20.2044	5.60316	24.2254	23.3355	0	26.6315	23.3433	1.70408	21.6527	29.4022	0.108196	23.7896
jjp009	25	F		20.9124	2.0979	27.9054	16.5834	0	32.5008	27.3817	6.8954	20.7528	20.3198	0.0999334	24.5503	20.6862	1.7988	24.5836	21.9187	0	31.0127	18.4	3.13333	24.2667	23.2667	0	30.9333	25.6184	2.75618	21.3428	18.9399	0	31.3428	23.9437	0	22.6953	26.7606	0	26.6005
jjp014	33	F		15.7176	10.5561	21.0456	14.3856	2.1312	36.1638	21.7377	13.1158	15.6125	23.8682	4.8269	20.8389	18.0093	7.95606	15.2796	26.0652	1.43142	31.2583	21.4131	12.1125	20.6921	17.3396	3.56885	24.8738	20.9333	8.2813	19.1587	25.2711	3.51627	22.8393	19.7744	4.84406	24.2535	25.0829	2.55474	23.4904
jjp032	28	F		21.5143	5.83722	24.5831	19.8799	0.133422	28.052	27.6	6.2	20.85	20.3	0	25.05	28.9474	6.69554	16.2558	31.2458	0.0333111	16.8221	17.2742	5.57845	29.3819	16.7987	0.729002	30.2377	29.1354	9.1954	14.6927	29.0355	0.09995	17.8411	31.4777	1.61943	14.2375	37.6181	0	15.0472
jjp034	29	F		23.6255	11.9294	16.3279	29.2569	1.03299	17.8274	27.5092	8.73625	16.9723	27.6425	0	19.1397	29.4902	8.0973	19.027	20.06	0	23.3256	23.32	7.85096	21.9894	23.5529	0.532269	22.7545	23.4364	3.78007	22.0275	22.268	0.927835	27.5601	27.089	1.09589	22.5342	25.1027	0.479452	23.6986
pl002	19	F		23.225	13.325	22.65	14.75	0.2	25.85	19.8336	8.4193	23.0948	22.3295	0.599002	25.7238	22.4082	6.64502	20.8594	25.381	0.19985	24.5066	19.5512	4.59118	29.5074	15.6822	0.103173	30.5649	20.2716	4.10732	25.737	20.0729	0.132494	29.6787	19.8965	3.03387	25.7526	22.3424	0.376294	28.5983
pl006	23	F		19.6137	3.0969	15.8508	34.3656	3.5298	23.5431	19.2807	3.0969	15.984	36.4885	1.82318	23.3267	13.3378	1.76726	19.8399	32.911	1.63388	30.5102	25.7634	3.24427	18.4796	29.3575	1.68575	21.4695	22.8986	4.42519	20.7446	26.317	1.77944	23.8352	16.6667	1.42424	23.3939	29.1212	1.36364	28.0303
pl011	28	F		31.3981	10.377	15.4821	25.3587	0	17.3841	28.3572	7.33089	17.7607	27.091	0	19.4602	29.4274	6.59121	18.0426	25.4993	0	20.4394	27.6289	6.11684	17.9038	29.5876	0.0687285	18.6942	25.9299	3.25027	18.6349	29.4691	0.288913	22.4269	28.1314	3.95277	20.7392	26.001	0.795688	20.3799
pl016	30	F		27.2909	9.2969	19.9267	20.5265	0.199933	22.7591	23.844	8.3979	20.7948	20.3949	1.07473	25.4936	21.3142	4.2028	22.8819	24.8833	0	26.7178	25.5274	4.32606	25.0983	18.9846	1.3586	24.705	25.4242	4.90733	23.3098	20.5429	0.678674	25.137	21.283	1.73739	24.2566	25.7601	0.200468	26.7624
pl029	22	F		17.7845	7.54087	26.3931	18.9857	0.0667334	29.2292	19.8	5.03333	26.4333	20.0667	0.366667	28.3	17.0667	2.5	26.4667	26.0333	0	27.9333	23.3094	11.0072	20.2158	19.4964	0.179856	25.7914	21.1796	3.14056	27.5373	18.6902	0	29.4523	15.1515	2.83892	23.7002	24.6252	0	33.6842
pl030	26	F		18.8937	12.1626	22.6258	17.3609	0.799733	28.1573	22.004	8.62184	18.3422	25.7656	2.13049	23.1358	17.988	6.42905	23.551	25.2831	0.532978	26.2159	20.6475	7.10274	24.6118	19.3921	1.81698	26.4288	21.2482	6.03086	23.878	19.8457	1.92847	27.0687	23.2984	2.45419	25.2618	22.9385	0.458115	25.589
pl032	38	F		16.8887	12.8248	26.6156	12.1586	1.73218	29.7801	19.9667	8.7188	22.1963	20.9318	1.26456	26.9218	17.7215	3.86409	21.8854	29.1139	0.932712	26.4823	16.7108	7.87558	27.5976	17.9682	0.99272	28.8551	21.1198	3.53635	25.3111	21.873	1.70269	26.4571	22.3438	3.125	21.2188	26.7812	0.75	25.7813
pl033	23	F		22.5591	3.63212	20.7931	32.1893	0	20.8264	19.0397	3.26776	20.9403	29.3431	0	27.4091	23.643	6.42691	18.0819	28.2717	0.999001	22.5774	26.2464	9.54416	18.5897	25.9615	1.4245	18.2336	27.9078	6.88231	18.0661	27.3916	0.0688231	19.6834	24.3356	1.92123	21.9661	27.7618	0	24.0154
pl038	30	F		25.8333	10.1	21.1667	16.7	2.83333	23.3667	29.1528	7.63843	21.3142	15.3769	1.23416	25.2835	22.3404	5.41888	23.8364	18.3178	0	30.0864	20.0274	6.71003	27.1825	14.2075	0.787402	31.0852	23.7906	6.93141	26.8953	14.1516	1.15523	27.0758	19.1562	6.26063	28.2749	14.2565	0	32.0517
pl042	32	F		30.0932	8.25566	20.6724	20.506	0	20.4727	27.9147	7.495	21.7855	21.7189	0	21.0859	21.0684	3.84423	18.8967	24.6131	0	31.5776	28.7927	7.91975	18.6554	23.9704	0	20.6617	24.2743	2.24964	21.807	25.4717	0.253991	25.9434	25.2147	3.19656	22.0897	25.167	0	24.3321
pl048	26	F		21.8927	2.96568	21.4595	31.6561	1.16628	20.8597	23.2945	1.89684	17.97	33.0116	0.0998336	23.7271	21.5451	1.4652	22.0779	29.6037	0	25.308	27.2378	0.664336	22.4825	26.4336	0	23.1818	27.7453	1.30809	19.4148	30.6368	0	20.895	27.3973	0.358774	20.711	27.8539	0.163079	23.516
YA002	36	F		16.7916	5.38064	23.355	22.8719	1.94903	29.6518	18.8889	6.804	18.7765	29.226	2.20974	24.0949	19.141	7.05642	17.4365	32.4697	2.40327	21.4931	19.9662	2.65651	27.0897	20.5245	1.28596	28.4772	21.0234	2.54007	24.5376	24.0321	0.863132	27.0037	23.9469	2.71973	22.0232	26.8657	0.845771	23.5987
YA007	29	F		28.8641	8.81079	17.9714	21.1193	0	23.2345	31.2229	10.4798	15.978	22.4092	0	19.91	23.8648	5.06101	18.3237	27.1654	0	25.5851	27.9191	6.79413	19.0273	24.2992	0.278448	21.6818	25.39	4.73373	19.7418	26.8424	0.215169	23.0769	23.3526	4.28031	20.6251	27.0555	0.0199084	24.6665
AP008	49	F		19.6259	6.83292	22.2444	19.8504	1.02244	30.4239	23.0625	7.8	19.0375	23.375	0.7875	25.9375	22.7993	7.91839	18.519	27.0652	0.927379	22.7707	24.3656	0.516917	23.8957	25.5169	0.140977	25.5639	25.3177	2.4512	21.0395	27.6441	0.068089	23.4793	24.1905	0.54902	21.3894	31.4846	0.0112045	22.3754
jjp005	54	F		21.5308	6.18968	26.9218	14.1431	0.299501	30.9151	24.9834	6.18762	22.3886	18.2302	0.0332668	28.177	24.624	7.96563	22.6409	16.0469	0	28.7225	22.8039	7.23823	22.0661	16.6198	1.8974	29.3746	23.8143	5.41541	21.998	18.9035	0.706357	29.1625	21.0412	2.89226	28.1996	19.0889	0	28.778
jjp006	52	F		32.056	5.0983	18.5272	20.8264	0	23.4922	28.9281	7.39015	19.5073	21.8708	0	22.3036	28.5095	9.53651	17.5392	18.5395	0	25.8753	23.8358	5.34667	24.4567	17.7303	0.0344947	28.5961	23.3912	0.289575	25.8687	20.0772	0	30.3732	27.0434	0.127714	21.9987	25.1596	0	25.6705
jjp012	59	F		16.3604	9.56852	25.9688	18.5178	0.0399521	29.5445	19.9068	8.52197	24.3675	16.9774	0	30.2264	20.1266	9.46351	25.3582	16.2612	0.199933	28.5905	16.9237	8.04502	22.8429	23.4264	0	28.762	18.6989	10.7629	24.5232	19.9591	0	26.0559	17.8318	6.28037	28.1121	17.7196	0.224299	29.8318
jjp018	53	F		14.7852	12.6873	28.5381	14.3856	1.8315	27.7722	19.8733	8.46949	24.8416	14.6716	2.00067	30.1434	21.9707	8.28895	20.4394	19.6072	1.29827	28.3955	12.4039	3.81143	32.0963	14.0421	1.03644	36.6098	17.1622	1.08108	29.6959	17.5676	1.58784	32.9054	23.0795	0.496689	27.0861	20.5298	0.198675	28.6093
jjp021	56	F		32.5674	11.8881	15.0183	21.0789	0.666001	18.7812	28.9746	9.78089	17.844	21.3848	0	22.0158	26.2333	8.43333	18.2	22.9333	0	24.2	28.3097	5.28863	20.0484	23.2976	0.0345662	23.0211	27.3634	3.74699	20.2819	23.1007	0	25.507	23.4614	2.07412	23.9714	24.1755	0.272016	26.0456
jjp023	55	F		22.6613	8.85443	27.7639	13.3567	0.850425	26.5133	28.6427	9.78044	18.7625	18.0639	0.349301	24.4012	25.9173	13.042	22.1147	16.5444	0.266845	22.1147	16.6856	8.39955	30.7037	12.5426	0.567537	31.101	21.9414	11.8897	25.2154	13.6703	1.09133	26.1918	27.3778	11.7493	20.4774	15.815	0.111899	24.4685
jjp026	54	F		23.4667	10.0333	21.8	16.3667	3.96667	24.3667	26.1667	5.56667	19.3667	17.8667	1.5	29.5333	24.5345	6.63182	18.752	16.7266	1.66612	31.689	20.8281	3.70138	24.0276	19.4793	2.76035	29.2033	21.9709	2.61712	21.7447	24.4588	2.00323	27.2052	19.5742	2.60989	27.7129	17.8915	1.71703	30.4945
jjp027	48	F		10.9703	0.566856	24.0747	26.5755	0	37.8126	16.9052	0.366057	24.8586	25.025	0.133111	32.7121	13.5483	0	26.8565	32.1214	0	27.4738	16.2246	0.413365	28.2466	21.185	0	33.9304	17.7184	0.373018	24.526	27.2614	0.0932546	30.028	24.0685	0	24.5793	27.7644	0	23.5877
jjp028	57	F		34.4885	1.76608	12.5292	28.8237	0	22.3925	26.5333	3.76667	14.8333	33.8	0	21.0667	20.2329	0.698835	25.7571	20.3661	0.232945	32.7121	27.9159	2.55692	20.7005	26.0946	0.385289	22.3468	33.8837	4.34314	17.2649	23.7617	0.107681	20.6389	22.4687	0.64288	26.4224	22.0186	0	28.4474
pl012	50	F		32.4783	9.32712	19.054	17.9547	0.133245	21.0526	25.5248	7.69743	20.7597	18.4938	0.366544	27.1576	20.3531	8.76083	23.1512	19.3205	0	28.4144	22.6018	5.25624	24.2116	19.1853	1.44547	27.2996	21.8371	4.88735	23.8475	20.7279	0.589255	28.1109	18.8296	1.99656	28.8124	19.346	0	31.0155
pl014	48	F		22.3891	10.9443	22.9229	17.8512	3.06974	22.8228	24.2667	7.53333	22.6667	19.5667	1.66667	24.3	26.9057	9.95142	22.4828	18.4453	1.80935	20.4054	20.1056	7.46479	24.8592	18.0282	3.41549	26.1268	24.6165	6.90377	23.7099	20.258	2.85914	21.6527	25.8575	3.8824	23.709	21.3343	1.05541	24.1613
pl015	49	F		13.8574	8.29447	25.5829	19.8534	1.36576	31.046	17.1105	5.55925	21.5712	25.1664	2.3968	28.1957	14.4378	4.49102	24.0186	29.1417	1.53027	26.3806	20.8249	5.09725	25.8887	19.45	2.21328	26.5258	25.2427	6.99699	20.1875	24.5732	1.67392	21.3257	21.3308	3.85572	23.9117	23.8184	2.48756	24.5958
pl018	59	F		13.9481	21.3715	25.1664	10.3862	2.06391	27.0639	18.2333	18.3333	22.3667	15.0667	2.7	23.3	20.2595	13.1737	19.8603	19.5609	3.92548	23.2202	10.2487	4.23387	33.7366	13.3401	3.1922	35.2487	18.8743	5.89821	24.5366	19.0091	3.90967	27.7722	20.8034	6.49902	24.3632	18.7459	1.9595	27.629
pl019	58	F		19.3129	11.1741	26.4176	14.2428	0.9006	27.952	20.4197	4.66356	20.6196	26.4823	0.199867	27.6149	17.9547	7.92805	22.7515	23.9174	0.766156	26.6822	21.2219	3.28689	27.5813	19.7571	0.96463	27.1883	16.3153	3.50308	26.7272	23.6458	0.648719	29.1599	17.4716	2.46353	26.7099	23.8574	0.259319	29.2382
pl021	47	F		19.2205	12.7915	23.2512	15.9893	1.23251	27.515	23.6412	8.33611	20.8069	19.8733	0.266756	27.0757	19.6405	4.76032	24.9334	20.2064	0	30.4594	19.8094	3.09735	25.97	20.8305	0	30.2927	22.691	3.68771	23.9535	19.9336	0.0664452	29.6678	22.4779	0.973451	26.3717	24.2183	0.147493	25.8112
pl026	50	F		22.2259	12.3959	15.5615	27.5242	2.03266	20.2599	20.7597	8.19727	18.8937	27.0243	2.53249	22.5925	18.2696	4.79201	22.4626	24.6922	0.432612	29.3511	27.5211	10.3541	13.5582	30.3204	3.33895	14.9073	29.5897	6.29346	14.1168	31.363	2.57302	16.064	23.4141	3.55364	18.0671	28.6284	0.963135	25.3736
pl027	58	F		26.7976	18.775	16.8775	17.4767	1.99734	18.0759	29.6568	12.3959	16.2279	22.0593	1.29957	18.3605	14.5854	7.82551	25.9074	21.4452	0.0999001	30.1365	30.4188	10.8744	17.23	20.3527	2.20426	18.9199	28.8785	5.11919	21.0629	23.1731	0.0781555	21.6882	20.1299	7.27956	23.2741	21.6678	0.341763	27.3069
pl040	56	F		16.9497	5.52781	25.1748	20.3463	0.699301	31.302	22.0446	6.69331	20.6793	22.8771	0.2331	27.4725	20.1731	6.22503	22.3702	21.7044	0	29.5273	17.2754	2.27048	31.3261	16.9464	0.164528	32.0171	19.1753	5.73883	26.5636	19.8625	0.103093	28.5567	21.2194	5.58043	23.8719	22.7007	0	26.6276
pl047	42	F		19.8801	7.25941	23.8095	19.4472	0.2331	29.3706	20.8389	7.12383	19.8735	22.1704	1.09854	28.8948	17.022	5.46302	18.8208	25.4164	0.532978	32.7448	19.8413	2.41546	25.3278	23.568	1.62181	27.2257	21.9805	3.7987	21.3312	27.2403	1.00649	24.6429	19.4696	2.91074	21.6365	24.7736	0.808538	30.401
YA001	57	F		24.8	7.85	26	12.525	0	28.825	24.2152	10.078	23.3553	15.2769	0	27.0746	19.8669	10.4291	25.619	15.6041	0.265264	28.2157	17.3077	2.95429	32.8874	12.4303	0.334448	34.0858	22.2827	2.63218	28.432	17.6084	0	29.0447	22.2471	2.5664	29.2152	14.5927	0	31.3787
YA005	49	F		19.3312	6.22153	25.8082	17.7425	1.24431	29.6523	20.2597	6.64859	23.8836	19.261	1.29833	28.6489	18.4074	5.48219	24.95	21.7887	1.38055	27.9912	20.5621	4.90163	25.5987	21.4952	0.876897	26.5655	20.3569	4.0828	26.8237	21.2277	0.585296	26.9236	21.831	2.79734	24.4327	24.8435	0.684664	25.4108
AP009	63	F		24.3068	6.34524	23.0077	17.287	0.0249813	29.0282	24.092	4.99833	24.2586	17.3609	0	29.2902	23.6471	5.64119	25.0902	15.5461	0.295179	29.7803	19.3906	5.74163	26.8194	17.3508	0	30.6976	16.8327	4.23488	29.5018	16.6548	0	32.7758	19.1923	1.93303	27.1315	18.4674	0	33.2758
jjp001	81	F		19.4204	10.7928	23.984	16.9221	1.43238	27.4484	16.6833	11.4885	25.0416	18.4815	1.4985	26.8065	16.1979	5.94892	26.6408	23.2784	0.517297	27.4167	22.995	1.96298	23.6399	26.4722	0.897364	24.0325	20.997	3.30142	23.8362	25.7181	0.693298	25.4539	19.6721	4.75075	23.3857	28.8725	1.23787	22.081
jjp003	68	F		20.6862	16.8887	19.0207	20.986	0.5996	21.8188	31.1333	10.9667	13.2667	32.4	0	12.2333	28.5905	9.13029	14.062	25.6248	0.833056	21.7594	20.9194	12.7915	17.988	24.2838	0.233178	23.7841	30.2533	4.92813	18.0014	26.7283	0	20.089	26.6438	3.42466	20.3425	24.6918	0	24.8973
jjp017	63	F		24.3261	3.92679	20.2995	19.5341	1.53078	30.3827	20.8791	4.8285	22.1445	19.6137	0.0999001	32.4342	23.2512	3.19787	21.519	17.0553	1.09927	33.8774	22.0475	1.9739	22.6832	23.921	0	29.3744	20.6349	0.89717	24.3616	23.844	0	30.2622	22.0169	0.680934	24.7406	23.7678	0	28.7938
pl020	64	F		21.7044	12.9827	25.9321	14.747	0.0665779	24.5672	26.8155	9.39374	24.3171	17.2885	0.133245	22.052	18.6627	4.55755	27.678	20.9914	0.199601	27.9108	25.1977	3.98762	23.7539	22.3101	0.343761	24.407	24.1458	1.97418	24.981	22.0577	0	26.8413	23.4829	1.18492	24.4524	25.2783	0	25.6014
pl036	68	F		18.95	15.75	19.9	20.9	2.6	21.9	18.7209	9.36043	20.4863	25.6163	2.03198	23.7841	18.9207	10.6929	21.6522	22.485	2.06529	24.1839	21.1468	1.47291	20.0421	33.6665	0.368227	23.3035	19.5797	4.97373	26.0595	21.8214	0.455342	27.1103	21.4756	3.42917	29.0959	23.4499	0.207828	22.3415
pl045	79	F		17.5333	5.36667	23.8333	19.8	0.766667	32.7	21.5523	5.32978	22.9514	17.3218	0.366422	32.4783	23.7477	5.73453	22.9381	17.4566	0.26986	29.8533	25.4592	1.70994	23.6542	22.7992	0.189994	26.1875	23.5863	1.89692	24.0873	23.5505	0.107373	26.7717	24.2071	1.0772	24.2968	25.5536	0.359066	24.5063
YA003	65	F		11.3472	10.7973	27.7681	17.9455	1.84954	30.2924	13.9552	10.5263	26.0266	18.6565	1.35504	29.4803	12.7847	6.67199	25.0699	23.6716	1.05873	30.7431	15.398	7.51244	30	17.3134	1.96517	27.8109	15.0035	6.04282	27.6243	18.5083	2.36533	30.4558	16.2215	6.93244	27.6316	20.7777	1.70856	26.7282
YA004	62	F		21.4794	9.23404	24.8032	18.3931	0.137448	25.9528	19.3736	9.26204	23.8214	20.573	0.466433	26.5034	16.8665	9.74026	27.023	19.7303	0.749251	25.8908	21.3067	5.45152	27.327	15.6749	0.568734	29.6712	21.7907	7.17429	27.3962	13.4685	0.746126	29.4241	21.2903	4.91461	28.9374	15.0285	0.929791	28.8994
jjp002	32	M		30.5491	24.2263	8.55241	28.2529	0.399334	8.01997	30.8917	20.6299	9.44798	28.804	0	10.2265	30.1667	17.4333	13.1	21.1	0.0333333	18.1667	20.307	13.6427	22.5052	17.6204	0	25.9246	32.7011	10.5374	13.5581	26.9406	0.210748	16.052	25.7789	4.33976	23.8872	20.549	0	25.4451
jjp008	24	M		27.2667	7.23333	17	22.2	0	26.3	33.4684	6.4843	12.2931	28.8078	0	18.9463	19.0413	5.62583	21.8375	23.1025	0.932091	29.4607	25.4646	4.98968	17.6531	25.9463	0.103235	25.8431	29.6854	2.66758	17.1683	31.3953	0	19.0834	22.4426	3.99748	16.588	33.4907	0.0629525	23.4183
jjp010	30	M		21.1174	18.0246	18.6897	20.4523	0.532092	21.1839	32.8412	7.41808	12.1354	30.7166	0	16.8887	27.9907	5.49817	14.2952	28.2906	0	23.9254	24.9497	3.52113	19.7518	27.7331	0.100604	23.9437	36.1789	5.89431	13.5163	27.4051	0	17.0054	25.3698	0.566572	22.0963	26.8492	0.157381	24.9607
jjp015	31	M		13.129	12.1626	24.7251	19.5601	0.266578	30.1566	19.5935	13.2289	22.026	18.8604	1.23292	25.0583	18.1606	11.063	23.6588	19.4602	0.0666445	27.5908	11.4074	2.86871	34.0196	13.2298	0	38.4745	16.0835	4.91172	26.9984	20.0321	0.642055	31.3323	21.636	1.56104	24.8829	24.9454	0.249766	26.7249
jjp020	23	M		19.6203	8.32778	25.6496	13.2245	0.266489	32.9114	24.4918	6.09797	24.8251	20.2932	0.2999	23.992	21	3.96667	18.9	25.6	0	30.5333	17.6136	7.99006	19.9574	17.8977	0.284091	36.2571	22.8799	3.25372	26.8259	14.8148	0	32.2257	22.1924	1.84378	25.6788	20.6839	0	29.6011
jjp024	26	M		30.3262	23.5686	9.28762	25.1664	0.199734	11.4514	31.8612	13.8801	11.4967	28.952	0.140203	13.6698	27.0423	6.46882	16.8723	30.8103	0.266756	18.5395	19.7221	12.2331	19.7899	24.5002	0.304981	23.4497	23.646	14.5133	17.3805	23.3628	0	21.0973	28.6913	7.17283	18.2373	27.8138	0	18.0847
jjp031	31	M		17.4767	20.4727	23.1691	13.6485	3.36218	21.8708	24.7251	15.7614	18.1939	20.06	2.19927	19.0603	24.1012	11.5846	21.6378	20.5393	1.33156	20.8056	18.0975	11.2294	23.1799	16.5865	4.01786	26.8887	23.6498	6.44079	20.7984	23.7169	2.95203	22.4421	23.3223	4.25376	21.8555	23.2857	4.14375	23.139
jjp035	37	M		26.973	4.1625	23.9094	19.7136	0	25.2414	24.0839	5.42971	21.2192	21.6189	0	27.6482	19.2602	3.19893	21.5595	25.8914	0	30.09	20.0705	4.72663	28.1834	13.4744	0.352734	33.1922	24.6484	5.41491	22.0464	21.0619	0	26.8284	23.0628	1.87293	24.0911	24.1645	0.0367242	26.7719
jjp036	31	M		13.7	16.0667	24.4667	15.8667	1.46667	28.4333	16.9287	10.0943	26.1129	19.9901	0.794307	26.0798	16.6778	8.85486	21.6045	23.1025	1.33156	28.4288	15.208	9.78369	28.4526	15.8735	0.166389	30.5158	17.6265	8.27225	26.7365	17.9058	0.732984	28.726	19.4538	2.915	25.8668	23.2894	1.22737	27.2476
jjp037	26	M		21.0053	1.46471	25.4328	20.2064	0.332889	31.5579	32.7672	5.26973	17.4825	23.9261	0	20.5544	22.1593	1.13296	21.9593	24.6918	0	30.0566	27.7999	0.960901	21.2392	20.6097	0	29.3903	26.8566	1.52562	23.5751	23.6039	0.0863558	24.3523	27.2175	1.8598	22.5322	22.3176	0.643777	25.4292
jjp039	36	M		14.2857	10.4895	29.1708	16.8165	1.2987	27.9387	23.0027	10.1198	19.6738	23.0027	1.33156	22.8695	20.0333	8.08652	24.0266	20.5657	0.93178	26.3561	16.3878	7.81837	26.5278	23.6258	0.409696	25.2305	22.8776	5.2165	24.5141	23.1504	0	24.2414	22.6096	1.96755	27.6493	20.6766	0.586814	26.5102
jjp040	28	M		30.6693	10.989	15.6177	19.5138	2.4642	20.7459	30.6462	10.5263	17.555	20.3864	0	20.8861	27.1486	9.46036	19.7202	20.9194	0	22.7515	24.3878	3.70748	22.3469	22.483	1.19048	25.8844	24.1969	2.52905	24.4361	21.8387	0.546822	26.4525	24.0602	2.22146	22.3855	23.1032	0	28.2297
pl001	24	M		21.5928	17.7607	20.7931	16.861	0.266578	22.7258	23.4707	13.5638	17.387	22.5399	1.49601	21.5426	17.5119	4.87135	22.3083	23.3575	0.374719	31.5763	26.8685	8.03438	18.8714	25.9342	1.27055	19.0209	23.9108	7.46369	20.8038	23.7758	0.168862	23.8771	18.2222	2.66667	27.1111	21.8012	0.210526	29.9883
pl010	21	M		24.1253	10.13	21.3929	19.027	0	25.3249	30.1698	5.79421	19.5471	19.9467	0	24.5421	26.5979	4.32756	21.6378	19.474	0	27.9627	26.0667	7.26667	16.8667	27.8333	1.93333	20.0333	28.8186	6.65557	15.2745	26.7554	0.898502	21.5973	26.5578	5.0983	20.6931	24.5585	0	23.0923
pl022	23	M		30.2768	20.14	9.33645	29.3765	1.03368	9.83661	31.2542	16.7445	11.8412	25.6838	0.100067	14.3763	15.8281	17.8274	17.894	28.124	0.566478	19.7601	29.9368	12.5088	13.1061	28.9529	1.01897	14.4765	33.4212	5.15619	11.8555	36.545	0.489274	12.5329	21.4406	10.1454	16.165	30.1319	2.4349	19.6821
pl028	22	M		26.8821	5.82945	17.3218	29.0806	0	20.8861	31.1288	3.53186	13.8504	34.1413	0	17.3476	28.6095	4.8016	15.9386	29.7766	0	20.8736	28.3435	7.63678	17.7812	24.81	0.949848	20.4787	37.5897	6.56385	12.0158	28.2999	0.107604	15.4232	28.8656	6.75578	17.1243	28.1069	0	19.1474
pl034	24	M		14.5092	21.9301	18.5691	19.1681	2.32945	23.4942	19.7268	19.4602	17.9607	18.4938	0.5998	23.7587	18.5876	12.6249	16.7888	25.1832	0.0333111	26.7821	20.1532	10.8594	19.487	24.3504	0.233178	24.9167	19.013	5.20275	24.3688	26.3198	0.0382555	25.0574	18.1627	7.57363	25.8766	18.2679	0	30.1192
pl041	22	M		33.2556	5.6981	18.2606	22.1593	0	20.6265	30.4464	6.02931	18.7542	24.3504	0	20.4197	13.4667	4.86667	24.4	22.4667	0.0666667	34.7333	24.6892	4.90331	24.6892	20.5456	0	25.1727	22.5225	1.9882	25.2252	22.3983	0.465983	27.3998	20.9419	0.627943	24.0188	27.5039	0	26.9074
pl043	31	M		24.8416	9.63655	19.073	25.8753	0.366789	20.2067	30.6667	9	16.5333	26.7	0.2	16.9	26.4216	7.55895	15.846	33.9112	0.762829	15.4993	23.9437	2.78255	25.0086	23.1192	0.687049	24.4589	26.3981	6.87739	19.4512	23.9319	2.15353	21.1879	26.148	5.14051	19.5339	27.8958	1.61069	19.671
pl044	24	M		21.6811	6.70447	20.2802	24.7165	0.0667111	26.551	24.6174	7.08583	18.7957	27.5116	0	21.9894	19.9734	7.29028	20.6059	27.4301	1.86418	22.8362	21.0219	4.62963	24.9314	21.3306	1.26886	26.8176	19.9163	4.3758	22.4582	25	0.160875	28.0888	23.4091	1.2013	23.5065	24.6429	0	27.2403
pl046	28	M		25.1166	10.4597	20.553	19.1206	0	24.7502	29.6641	8.97905	18.2574	21.982	0	21.1174	21.2	8.33333	20.2333	26.0333	0	24.2	21.9377	5.70934	24.6367	19.5848	0	28.1315	25.4713	4.14048	21.9593	24.658	0	23.7708	25.1762	4.7667	20.4431	26.6868	0	22.9272
pl050	32	M		19.0017	4.75874	23.7937	23.1614	0.199667	29.0849	19.7066	8.50283	20.6736	23.6079	0.233411	27.2758	15.7352	4.55755	25.4491	22.5882	0.532269	31.1377	23.9783	6.29295	21.1212	20.3978	0.433996	27.7758	24.3989	3.25318	22.9137	26.662	0.565771	22.2065	21.6688	5.20305	22.5888	23.6675	0	26.8718
AP005	42	M		30.727	13.1152	15.5134	19.1856	0.424681	21.0342	30.9767	11.0717	14.0017	26.6292	0.259291	17.0614	17.6823	8.49151	22.7106	23.9094	0.4662	26.7399	24.7919	7.07596	21.7482	21.0718	1.50884	23.8033	30.8233	3.06266	17.9826	28.6316	0.365271	19.1346	16.4135	3.50066	25.4954	23.5799	0.891678	30.1189
AP006	45	M		24.1425	14.7519	20.1132	17.4159	0.0333	23.5431	23.3178	15.3731	19.2039	17.1053	0.1499	24.8501	21.4405	13.9046	18.2394	21.107	0.200067	25.1084	25.1016	10.4336	22.4932	18.8686	0.406504	22.6965	20.9064	6.61573	26.515	18.597	0.468831	26.897	19.3257	5.56135	25.4084	19.43	1.21655	29.058
jjp011	47	M		11.7074	15.2771	26.5851	17.5237	0.499251	28.4074	16.2586	10.4554	23.6288	24.0451	1.95886	23.6533	13.7113	6.31868	23.3017	26.8981	2.4975	27.2727	19.245	4.19442	20.7501	30.9154	1.40637	23.4888	20.9499	2.98613	18.6457	31.272	0.964025	25.1822	20.4044	3.85777	24.4713	25.0523	0.395073	25.8192
jjp013	49	M		22.4259	9.49683	19.0603	23.5588	0.399867	25.0583	20.4602	7.45373	20.3102	23.6618	0.750375	27.3637	19.0951	7.28543	22.9874	24.1184	0.565536	25.9481	20.8811	2.90115	26.5043	22.9943	0.0358166	26.6834	25.864	0.167224	23.9688	25.864	0.167224	23.9688	21.2203	2.0339	25.2881	25.3559	0.20339	25.8983
jjp016	53	M		17.0715	14.01	23.2612	19.2679	3.29451	23.0948	20.2397	16.5113	16.7776	21.1052	2.89614	22.47	21.6459	11.7207	19.8005	20.9476	2.74314	23.1421	17.2354	15.5641	23.0153	16.1212	2.36769	25.6964	21.6479	5.63545	25.4178	19.3548	2.25418	25.6899	20.8596	6.87679	21.49	23.553	2.46418	24.7564
jjp019	47	M		25.5667	8.46667	21.7667	17.1333	0.8	26.2667	20.2	9.55	24.55	17.15	1.1	27.45	24.1345	10.1198	23.2024	20.1398	0	22.4035	17.2814	4.67896	26.9467	19.877	1.40027	29.8156	17.1657	6.43713	21.7565	22.9541	0.548902	31.1377	20.0599	1.82967	27.4784	21.1577	0.0665336	29.4079
jjp025	51	M		30.2697	7.62571	20.4795	18.9477	0.4662	22.2111	32.1893	3.93202	19.8934	22.1926	0	21.7927	24.3096	4.28779	19.2224	27.798	0	24.3823	19.0219	6.71164	27.4199	16.2563	0.168634	30.4216	20.3324	5.44151	25.0896	20.2998	0.16292	28.6738	21.4455	2.06011	25.9034	22.7626	0	27.8284
jjp030	45	M		16.3503	19.5138	26.0073	14.985	1.8648	21.2787	17.3493	20.0466	21.7116	15.2847	1.3986	24.2091	17.6333	10.0667	28.1333	17.3	0.333333	26.5333	14.1628	4.79815	33.223	15.8504	0.0330907	31.9325	16.2923	7.94502	28.9977	18.5384	0.703989	27.5226	18.5821	3.20896	31.6045	18.6194	0	27.9851
jjp033	52	M		15.1283	9.96335	30.2566	16.128	1.29957	27.2243	19.8003	5.52413	18.8353	29.0849	1.16473	25.5907	20.1798	2.3643	24.6087	29.7702	1.0323	22.0446	21.1672	5.39432	25.3312	22.5237	2.11356	23.47	19.011	3.90912	22.018	29.9699	2.20515	22.8867	22.9748	0.374404	21.7495	30.3268	0	24.5745
pl003	59	M		33.7217	11.5846	12.1172	24.9667	0.699068	16.9108	32.9628	10.3756	13.0032	28.9709	0.101061	14.5865	31.0403	6.64182	13.9953	30.532	0.372755	17.4178	20.9334	4.49554	22.1345	25.5319	1.88744	25.0172	25.4815	5.0521	18.598	28.4496	1.76823	20.6505	27.4632	1.1784	18.4615	32.9296	0.327332	19.6399
pl005	51	M		17.2552	8.26116	27.3151	15.7229	1.23251	30.2132	17.9154	5.49451	24.0093	21.7782	0	30.8025	18.8	4.8	27.3667	20.7	0	28.3333	17.9685	1.12084	29.352	19.9299	0	31.6287	21.0336	3.02831	24.0619	24.1606	0.0658328	27.6498	17.3021	2.18312	25.448	24.1773	0	30.8895
pl007	51	M		21.3524	10.06	18.5543	21.8188	3.96402	24.2505	25.7129	2.65133	13.7069	35.1676	1.25063	21.5108	21.6928	3.66544	17.1276	29.8234	2.66578	25.025	13.7171	2.34542	32.8714	14.108	1.59915	35.3589	22.1489	3.5344	23.0443	25.3534	1.46089	24.4581	20.2182	1.78842	24.6135	22.522	2.12186	28.736
pl008	43	M		23.6649	11.1482	21.2951	20.494	0.867824	22.53	22.9694	7.78961	21.1385	24.8003	0.63249	22.6698	16.6223	3.53098	26.549	23.6842	0.566289	29.0473	23.2921	4.87964	21.9584	24.5934	2.11451	23.162	22.6009	6.3865	22.1707	24.2886	0.132363	24.4209	17.4738	3.07592	27.0942	22.8403	0.981675	28.534
pl009	44	M		25.4915	3.79873	24.4585	18.6604	0	27.5908	28.8356	3.49825	20.1399	24.1379	0.3998	22.9885	21.6831	4.17374	17.6111	33.6953	0.203597	22.6332	27.4688	2.96596	21.6043	25.6151	0	22.3458	26.6807	1.9958	19.5378	30.4097	0.367647	21.0084	22.7762	2.55463	20.0985	29.486	0.584795	24.4998
pl013	44	M		11.8588	13.5243	24.3504	19.5536	5.89607	24.8168	16.6449	11.3577	19.2885	25.6527	5.51567	21.5405	14.8851	9.55711	20.2797	23.5431	5.06161	26.6733	9.64096	6.44947	31.9149	16.5559	1.89495	33.5439	14.3098	9.56229	25.3535	20.5387	4.61279	25.6229	19.9675	7.37013	21.2338	23.8961	3.8961	23.6364
pl017	42	M		26.549	17.4217	22.1852	13.1246	1.33245	19.3871	31.8015	16.65	20.7459	13.4865	0.2331	17.0829	30.1476	10.4328	21.291	16.9377	0.0750563	21.1158	22.3381	10.3957	22.5899	17.3381	1.94245	25.3957	24.8168	3.42059	22.897	23.4206	0.942408	24.5026	23.0996	5.09225	21.6728	24.4526	1.99262	23.69
pl023	55	M		24.2253	16.128	17.6275	21.5262	2.03266	18.4605	29.6333	15.0333	14.5	22.5667	0.633333	17.6333	22.3627	13.5774	16.772	26.8885	1.39767	19.0017	24.343	4.80636	22.8907	22.9253	0.899032	24.1355	31.5443	7.68698	16.759	25.1385	0.17313	18.6981	23.8189	5.61024	17.126	31.9226	1.80446	19.7178
pl024	55	M		18.6938	12.2959	17.3609	22.1926	1.7994	27.6574	25.3915	10.3299	16.7278	21.7594	1.16628	24.6251	23.228	8.61897	18.5691	26.2562	0.133111	23.1947	18.1117	3.45334	27.8472	20.0955	1.87362	28.6187	23.3392	8.22496	24.71	16.7311	0.421793	26.5729	29.7055	9.7342	17.7443	20.7256	0	22.0905
pl031	51	M		24.9667	1.06667	21.6667	22.8667	0.0333333	29.4	28.3527	1.73045	22.6955	21.4309	0.266223	25.5241	20.0067	0	22.7076	28.9763	0	28.3094	22.4461	0.277971	27.1369	20.7088	0.277971	29.1522	29.8922	0.764685	21.7588	22.1411	0.0347584	25.4084	22.2733	0.328515	24.2444	23.9488	0.0328515	29.1721
pl037	49	M		21.974	12.004	23.0744	14.905	0	28.0427	26.8692	10.5808	20.5941	15.2203	0	26.7356	23.5588	8.96368	19.5601	19.9267	0	27.9907	20.7236	4.95258	27.2568	15.6305	0.456621	30.98	21.8662	5.35211	26.4085	16.6549	0.105634	29.6127	19.9723	2.83835	26.3067	22.8799	0	28.0028
pl039	52	M		15.3231	7.42838	24.4504	20.0866	2.19853	30.513	21.7782	9.19081	18.6813	24.8418	0.965701	24.5421	18.2212	9.26049	21.0526	25.2831	0.133245	26.0493	18.9253	11.2538	24.7043	17.8439	1.4194	25.8533	24.4429	9.63318	18.7521	23.2088	0.3771	23.5859	21.0714	3.18182	25.0325	24.2208	0	26.4935
YA006	47	M		25.2996	11.984	19.2743	20.0067	0.399467	23.036	25.8704	8.14593	19.8401	21.7558	0.0666333	24.3212	23.3961	6.88219	19.2468	24.5792	0.0166639	25.879	26.7646	5.47501	24.4945	19.2484	0.0190767	23.9985	24.0145	4.71971	24.5931	20.0181	0.144665	26.5099	22.9935	3.51361	23.6996	24.6469	0	25.1464
YA008	57	M		18.5376	8.49434	24.3005	22.1186	1.46569	25.0833	20.7299	9.13181	22.4629	20.9632	0.933178	25.779	18.6616	6.45913	23.4893	21.4417	0.432828	29.5156	20.4039	4.6608	25.5826	20.7837	0.535129	28.0338	22.255	3.8733	24.9631	21.7791	0.443131	26.6864	20.3781	2.76058	26.5685	21.1979	0.267693	28.8272
AP003	69	M		25.7748	10.9378	17.5765	23.4553	1.35973	20.8958	29.3686	8.56239	21.1228	18.0576	0	22.8886	20.2547	3.77123	20.3546	22.5524	0.24975	32.8172	19.6062	6.97293	26.2715	19.2576	0.102543	27.7892	23.901	2.11146	24.9221	19.1416	0	29.9238	18.9806	1.96602	27.3786	21.4078	0.121359	30.1456
jjp004	69	M		25.8914	14.9617	16.128	23.9254	0	19.0936	30.7564	10.8964	10.8964	30.4898	0.833056	16.128	26.0739	8.59141	14.652	29.9034	0	20.7792	25.7661	7.6771	18.4514	28.8303	0	19.2751	35.8419	2.98969	17.6976	23.5395	0	19.9313	24.2564	0.594845	22.2406	27.8255	0.0991408	24.9835
jjp007	66	M		18.5185	10.1101	19.5195	23.8906	2.36904	25.5923	23.5431	9.22411	16.4502	26.4735	0.4329	23.8761	18.8478	10.7892	21.3786	21.6783	0.699301	26.6067	26.6405	7.95292	19.1869	26.1412	1.35521	18.7233	29.641	7.76068	15.4872	28.1026	0.136752	18.8718	22.0392	3.78416	25.6833	19.131	0	29.3623
jjp022	72	M		24.6169	1.16589	25.9161	17.455	0.832778	30.0133	34.505	2.22725	14.3727	27.0402	0	21.8549	19.8867	0.499667	23.3844	30.513	0	25.7162	27.2947	3.41615	24.7067	19.9103	0.138026	24.5342	36.3604	10.0541	13.5856	23.4955	0	16.5045	21.5797	1.02257	27.574	18.4062	0.987306	30.4302
jjp038	64	M		19.7268	8.43052	23.2922	17.2276	2.29923	29.0237	25.6248	6.63112	18.6604	25.0916	1.73276	22.2592	27.4575	9.96335	15.7614	23.2589	1.89937	21.6594	18.7975	1.17484	28.9565	18.9012	0	32.17	26.8269	2.43586	19.9091	26.1773	0	24.6509	22.4908	0.436388	23.1957	27.4924	0.469956	25.9147
pl035	63	M		19.6405	6.45806	19.0746	26.6644	0	28.1625	19.9301	7.76723	19.8551	25.3996	0	27.048	18.5938	4.73176	18.3939	30.9897	1.29957	25.9913	18.8783	7.66129	22.3974	22.7639	0.256598	28.0425	26.7815	4.51579	20.4646	27.408	0	20.8301	28.0164	3.16973	16.0532	32.379	0.579414	19.8023
YA009	72	M		23.5412	12.871	15.6719	25.9086	0.800267	21.2071	23.2884	10.5447	14.4261	28.4691	1.08279	22.1889	19.6921	7.15714	16.7333	27.3091	2.41903	26.6893	22.4259	7.56415	16.1613	31.7228	0.399867	21.7261	25.0377	3.45232	18.5856	30.1324	0.234624	22.5574	25.8975	2.99482	19.4087	28.47	1.01747	22.2116
YA010	63	M		27.6631	7.53995	13.9481	30.9254	0.665779	19.2577	28.0246	6.85638	12.4813	33.7827	0.68231	18.1727	21.1724	6.24922	15.3981	32.2835	0.662417	24.2345	25.5302	4.60299	18.0174	28.144	0.460299	23.2451	28.5061	4.11754	17.3324	29.0516	0.897413	20.095	27.6909	4.53679	17.4609	28.7584	1.08019	20.4727
BB009	25	F		34.6327	9.52024	11.4693	33.0835	0.29985	10.9945	28.147	5.29059	16.7058	29.9453	0.13031	19.7811	19.0476	6.59341	24.1758	23.0103	0.0666001	27.1062	30.6523	8.04316	12.6533	33.9872	1.128	13.536	25.6124	8.17359	17.9979	30.3781	0	17.8381	22.3735	3.98833	27.2374	22.6978	0	23.703
BB015_	20	F		22.3074	9.40313	15.1384	27.3424	0.0666889	25.7419	16.5293	7.09114	20.6242	24.6941	0.0998752	30.9613	14.7852	1.8981	24.3423	25.1082	0.0666001	33.7995	20.5872	7.4799	20.2027	24.432	2.16707	25.1311	20.5091	2.66765	25.0122	23.5193	0.195791	28.0959	16.6763	2.10253	26.9297	23.1567	0	31.1348
BB016	26	F		17.2057	6.36879	25.8086	18.6062	0.166722	31.8439	28.8356	6.57171	15.8421	22.2139	0.624688	25.912	20.7402	2.7009	22.3408	22.6075	0	31.6105	18.4779	4.69661	25.8828	19.6778	0.479945	30.7851	24.6462	4.12396	21.9619	22.0351	0.390434	26.8424	24.3926	2.52672	25.5912	22.4814	0	25.0081
BB018	22	F		21.952	9.36043	22.485	19.4537	0.233178	26.5157	21.9228	2.22888	26.314	23.9854	0.665336	24.8836	20.0879	0.539676	26.9638	21.9268	0.159904	30.3218	19.7075	2.42606	26.8195	21.0369	0.0997009	29.9103	20.193	2.21587	25.268	20.3717	1.00071	30.9507	20.6518	0.28924	23.6406	21.9244	0	33.494
BB019	22	F		21.5338	6.3952	19.4604	25.5309	0.374719	26.705	24.8602	5.39137	17.2724	25.9385	0.439297	26.0982	19.9333	5.2	25.3667	20.9	0	28.6	24.4177	3.0303	23.1906	23.6414	0.976709	24.7433	24.9134	2.63563	21.7968	26.6449	0.442478	23.5668	22.2497	0.710754	19.5612	30.8096	0.494438	26.1743
BB036	23	F		20.6793	10.8225	19.5471	23.4099	1.9647	23.5764	17.5725	7.16906	17.7392	28.5095	0.766922	28.2427	13.3289	5.16495	16.5611	31.2229	1.4995	32.2226	25.7053	9.68304	17.5549	22.9537	1.11459	22.9885	25.4255	4.09865	18.8607	24.4877	0.0347343	27.0927	21.3565	3.09148	22.4606	26.4984	1.5142	25.0789
CL12	36	F		18.5729	19.6732	17.3058	18.3061	4.8016	21.3404	21.1929	18.1939	13.9287	21.9927	5.19827	19.4935	22.2	14.9	16.1333	24.4333	3.53333	18.8	19.8805	3.38645	26.7331	19.8805	3.38645	26.7331	22.9615	4	23.0385	22.9615	4	23.0385	24.8565	2.76184	22.3816	24.8565	2.76184	22.3816
CL15	26	F		16.9277	19.3935	17.2942	21.8261	4.69843	19.86	17.2885	16.2891	15.9227	25.9827	6.46236	18.0546	13.7471	13.9139	19.7531	24.8582	5.50551	22.2222	21.5358	6.04096	22.4232	21.5358	6.04096	22.4232	25.9961	6.4337	17.5702	25.9961	6.4337	17.5702	23.7417	3.77483	22.4834	23.7417	3.77483	22.4834
CL16	37	F		14.9667	18.0667	21.8333	17.7333	5.2	22.2	17.6491	13.2016	19.5905	21.6731	5.82421	22.0614	19.1936	13.9953	16.4279	24.6584	6.03132	19.6934	22.5737	5.85909	21.5672	22.5737	5.85909	21.5672	25.8705	5.91922	18.2103	25.8705	5.91922	18.2103	27.3902	4.42506	18.1848	27.3902	4.42506	18.1848
CL19	29	F		19.1333	12.1	17.3333	25.5667	8.56667	17.3	19.0858	11.7784	16.8836	26.9603	7.34067	17.9513	17.9274	8.49717	19.3935	24.5252	6.5978	23.059	23.0492	5.90164	21.0492	23.0492	5.90164	21.0492	22.757	7.03995	20.203	22.757	7.03995	20.203	21.6993	4.07454	24.2262	21.6993	4.07454	24.2262
CL3	30	F		18.8415	14.514	17.9427	20.6059	6.0253	22.0706	22.1611	9.70485	19.6098	22.9115	1.85093	23.7619	21.3142	12.1081	19.2462	21.1808	3.56905	22.5817	22.39	5.1543	22.4557	22.39	5.1543	22.4557	23.9845	3.91683	22.0986	23.9845	3.91683	22.0986	24.596	3.36134	22.0427	24.596	3.36134	22.0427
CL4	37	F		18.9333	14.8333	20.2333	19.5667	4.9	21.5333	19.6072	11.8842	17.976	21.9707	7.15712	21.4048	19.1808	9.19081	16.9497	26.3736	9.02431	19.2807	23.4879	6.85484	19.6573	23.4879	6.85484	19.6573	24.336	9.13015	16.5339	24.336	9.13015	16.5339	24.7112	7.89474	17.3941	24.7112	7.89474	17.3941
jpl001	22	F		21.5047	5.25965	21.8043	24.4674	0.699068	26.265	18.5938	5.29823	21.1596	26.0247	2.53249	26.3912	13.2711	3.83461	24.9083	31.077	1.73391	25.1751	18.3912	6.98086	24.8405	23.8129	0.921332	25.0532	19.6499	4.82166	22.2919	26.354	0.165125	26.7173	21.5051	0.743605	23.3195	27.6026	0.327186	26.5021
jpl007	24	F		21.3333	12.9667	21.1	15.8667	0.433333	28.3	15.5511	4.7952	25.0083	19.3473	0	35.298	19.0215	5.51672	23.34	23.9641	0.324513	27.8333	20.9248	11.4438	23.6527	16.1344	0.598802	27.2455	18.1032	9.51747	21.3311	18.5358	0	32.5125	20.8676	9.42408	19.995	23.0366	0	26.6766
jpl009	26	F		24.7752	5.29471	24.3756	20.1132	0.0999001	25.3413	21.1385	8.85486	20.9387	23.5686	1.69774	23.8016	21.2383	6.82423	20.8389	25.5326	1.93076	23.6352	24.5397	3.58219	22.2966	25.4436	1.37261	22.7653	23.731	4.41661	23.2037	22.7752	1.54911	24.3243	22.4745	6.31787	21.0925	25.0082	1.94143	23.1655
jpl011	33	F		21.5941	5.85298	20.1358	25.3096	0.779065	26.3284	19.0452	5.49863	23.1192	23.969	0.824794	27.5431	15.1576	5.6028	25.913	20.9605	0	32.3662	21.78	1.77587	23.9232	25.5971	0.551133	26.3727	22.0031	2.41308	26.1546	23.9491	0	25.48	19.0406	0.391581	29.1238	22.0754	0	29.3686
jpl029	31	F		28.2145	4.1972	17.5217	28.0813	0.466356	21.519	24.3939	5.64859	20.3449	27.5181	0	22.0945	26.2096	4.3956	18.3697	29.5719	0.032803	21.4204	26.9063	5.17299	18.4414	24.219	0.571045	24.6893	26.9332	2.34087	20.989	27.4855	0	22.2514	25.195	4.47609	21.9057	24.2455	0.0678196	24.1099
jpl033	39	F		19.5471	6.09391	20.9457	29.6703	1.8315	21.9114	20.6492	3.196	22.8964	26.392	1.74782	25.1186	18.8748	3.19574	23.9015	25.8655	0.599201	27.5632	21.3788	5.1532	21.0306	25.5223	0.905292	26.0097	23.1421	1.39651	24.389	24.5137	0.274314	26.2843	25.0562	0.449727	24.2531	25.5059	0	24.735
BB026	42	F		28.3571	2.15054	21.9555	23.5309	0.425106	23.5809	24.0013	1.13182	23.4021	23.8349	0	27.6298	18.5272	1.33289	25.4582	25.858	0.199933	28.6238	22.8931	1.65106	21.3898	27.4766	0.147856	26.4416	28.2477	0.989467	22.3428	23.9068	0	24.5132	19.9163	0.32175	29.0541	23.0051	0	27.7027
CL14	55	F		20.1532	16.5889	18.8874	21.8854	1.99867	20.4863	25.3746	19.0809	17.2494	18.2151	0.0999001	19.98	23.7683	13.8482	15.213	24.5672	0.699068	21.9041	20.5041	2.52069	26.9752	20.5041	2.52069	26.9752	25.2381	2.45421	22.3077	25.2381	2.45421	22.3077	24.1569	1.30764	24.5354	24.1569	1.30764	24.5354
CL6	48	F		17.0163	17.5824	21.9447	16.6167	2.9304	23.9094	19.8333	19.7333	18.6	18.3333	3.2	20.3	19.7601	12.5292	20.3932	22.126	2.23259	22.959	19.6578	2.1673	28.1749	19.6578	2.1673	28.1749	22.3047	2.85156	24.8437	22.3047	2.85156	24.8437	23.3473	1.80932	24.8434	23.3473	1.80932	24.8434
jpl012	50	F		26.3491	17.455	15.6895	22.4517	0.799467	17.2552	25.391	16.9052	15.7072	24.0932	1.09817	16.8053	22.3333	8.96667	19.7667	27.0333	0	21.9	28.1365	9.53778	17.865	25.642	0.110051	18.7087	30.7803	6.68353	16.9798	27.7095	0.108382	17.7384	26.9041	3.82721	21.3717	25.881	0	22.0159
jpl022	55	F		24.108	8.16939	22.1741	20.9737	0.166722	24.4081	25.6581	5.56481	20.993	21.0596	0.333222	26.3912	23.6322	6.19644	17.8642	27.2907	1.38431	23.6322	25.9284	3.91435	20.7427	24.8913	1.1375	23.3857	28.522	5.919	18.1378	25.649	0	21.7722	30.2515	3.79029	20.0142	23.9107	0.21254	21.8208
jpl026	57	F		19.3409	8.35553	20.7057	23.0027	1.29827	27.2969	22.485	7.39507	19.5869	22.5516	0.566289	27.4151	18.9747	5.79228	20.3728	27.2969	0.832224	26.731	19.1388	5.60492	26.1107	18.797	0.307587	30.041	21.479	3.73109	23.1933	21.7143	0.10084	29.7815	23.0821	4.34051	21.7362	23.1157	0.908479	26.817
jpl027	49	F		27.5	7.43333	25	15.7667	0	24.3	19.1142	7.65901	24.975	18.5814	0.2997	29.3706	19.6607	6.32069	23.8856	24.0186	0	26.1144	20.2138	3.90912	29.5356	16.8727	0.0668226	29.4019	18.9343	3.10815	27.4342	21.0593	1.49064	27.9734	17.9172	2.39327	26.8758	23.0272	0	29.7865
jpl031	42	F		20.3796	18.6064	18.8561	14.2607	6.89311	21.004	24.1758	16.2504	18.5148	13.5198	5.49451	22.0446	16.3054	8.90297	20.8736	23.2744	3.36779	27.2758	15.7172	13.3351	23.8219	14.2931	7.06888	25.7639	19.8247	8.49629	23.0614	16.352	5.05732	27.2084	17.0206	6.33848	20.1094	25.8687	5.69498	24.9678
jpl034	55	F		18.8359	11.1916	19.3355	27.6543	1.32401	21.6588	19.3347	7.82891	17.959	30.6153	0.225113	24.037	24.1011	11.3379	12.7632	31.4869	0.615484	19.6955	27.1766	6.54206	18.2735	28.4309	0.319725	19.2573	24.5229	4.25477	20.3198	27.2821	0.9541	22.6663	25.1611	6.61241	15.4629	30.4171	3.59444	18.7521
jpl016	79	F		18.3204	4.17396	20.9698	28.7678	2.32442	25.4436	16.5541	2.22556	18.9297	35.0588	1.55039	25.6814	16.9464	1.43529	22.7128	32.0883	2.21588	24.6013	21.5399	4.42255	23.6022	24.3126	1.42071	24.7021	23.7327	3.95965	21.3115	25.8512	1.21059	23.9344	25.2082	3.33081	20.6409	27.782	0.605602	22.4325
jpl017	68	F		18.5093	2.70135	18.9595	33.6668	1.6008	24.5623	21.2575	3.69261	17.3653	31.4371	1.49701	24.7505	22.8652	2.01129	23.6062	25.1588	0.247001	26.1115	26.2103	5.86797	19.7555	25.3301	1.61369	21.2225	14.985	0.2997	22.2777	35.4645	0.3996	26.5734	16.1721	1.8006	20.4068	34.5782	2.73424	24.3081
jpl023	63	F		12.3502	14.2477	23.8682	18.775	4.76032	25.9987	13.8954	12.3625	23.5255	21.3929	4.46518	24.3585	15.956	8.42771	21.4857	26.6489	4.36376	23.1179	14.3	7.3839	25.994	19.7795	4.00936	28.5332	17.5124	10.2488	26.5672	17.4461	1.4262	26.7993	18.4526	5.01781	20.8158	27.9702	2.3956	25.348
BB002	28	M		18.2484	16.8831	18.4482	20.6127	1.2987	24.5088	25.5418	11.4705	17.0057	26.5422	0.100033	19.3398	23.225	6.45	17.275	31.575	0.075	21.4	22.5133	12.1353	19.8276	20.3581	1.92308	23.2427	25.1532	2.89312	22.3281	26.0041	0	23.6215	21.2697	0.324919	22.7443	26.6433	0	29.0177
BB003	22	M		19.4463	7.97198	27.7518	14.5097	0.400267	29.9199	22.9694	7.65646	26.265	15.8455	0	27.2636	16.3437	2.07792	30.9291	23.3167	0.23976	27.0929	22.4719	7.82892	26.6401	17.6876	0.21747	25.154	25.9503	5.19783	24.36	21.1792	0	23.3126	22.4148	2.86233	21.3667	26.8494	0	26.5068
BB005	20	M		18.9063	10.07	18.6062	27.5759	1.00033	23.8413	14.9234	2.76482	17.1219	40.6729	0.366422	24.1506	12.1415	1.06906	19.7013	33.8198	0.254539	33.0137	25.622	7.05533	17.3413	29.7809	0.259933	19.9406	26.8459	1.63321	17.8972	31.5073	0	22.1164	20.038	1.32953	21.1301	30.7692	0.0237417	26.7094
BB006	22	M		17.7458	15.0679	21.1831	21.1631	1.93845	22.9017	23.6954	9.71286	16.005	24.3446	0.499376	25.7428	15.6436	7.40594	21.7228	23.6634	0.792079	30.7723	17.6238	7.66337	23.8614	19.4455	2.09901	29.3069	17.9238	3.70924	26.3132	22.6786	0.0746826	29.3005	18.6871	2.76917	21.0302	25.1936	0.948877	31.371
BB010	27	M		15.5	7.45	24.8	20.475	0.175	31.6	18.8062	7.89211	23.027	20.4046	0.724276	29.1459	18.25	6.975	24.075	23.075	0.6	27.025	17.2117	4.69634	28.4731	19.6951	0.27047	29.6533	18.4333	4.67942	26.577	19.3899	0.206825	30.7135	19.642	2.10024	25.6086	24.3198	0.668258	27.6611
BB011	34	M		27.7907	4.66511	14.2286	32.2226	0	21.093	20.1398	4.72703	18.8748	27.763	0.332889	28.1625	15.6438	0.3002	27.6851	25.6504	0	30.7205	31.2563	2.81407	18.124	30.2848	0	17.5209	25.141	1.72471	24.4444	23.7148	0.26534	24.7098	20.1478	0.835476	24.2931	27.5064	0.449871	26.7674
BB012	27	M		26.0435	11.7721	20.7698	22.3944	0.824794	18.1955	23.5573	9.21809	18.1614	24.2568	0.0249813	24.7814	18.7623	6.61428	24.3942	27.7996	0	22.4296	26.5475	9.25827	21.1046	20.4376	0.346852	22.3052	27.085	5.35181	19.5056	25.3192	0	22.7384	23.6187	4.62036	21.3247	25.2666	0	25.1696
BB013	25	M		26.2579	10.7631	16.2612	24.3919	0.766411	21.5595	30.275	5.825	13.975	28.525	0.65	20.75	16.2621	2.26139	25.9727	22.5141	0.199534	32.7902	23.5357	7.60714	23.1071	20.5	1.32143	23.9286	27.3561	6.25521	21.9071	19.7943	0.361412	24.3258	21.6871	2.55333	26.1474	23.5294	1.2605	24.8222
BB014	34	M		30.7923	6.02349	21.8195	23.2442	0	18.1205	32.7307	5.62852	19.7169	25.3113	0.0682245	16.5444	29.3927	9.74756	16.9708	22.0945	0.149963	21.6446	24.3963	2.27772	29.3359	17.5906	0	26.3996	32.1118	6.71263	20.537	21.4441	0	19.1945	24.5307	2.15627	24.2009	23.8204	0	25.2917
BB029	31	M		23.8619	7.85393	19.7599	23.4617	0.450225	24.6123	24.1678	8.75499	22.2037	17.4434	0.399467	27.0306	18.5071	3.64637	23.9766	24.9398	0	28.9302	22.1477	3.40733	27.62	16.8818	0	29.9432	25.7382	4.48414	23.5509	15.4575	0	30.7692	20.3151	3.97112	25.7959	19.6259	0	30.2921
CL13	34	M		16.4333	14.8333	20.1	15.3667	5.43333	27.8333	20.1901	14.8111	17.7883	21.0408	3.80285	22.3668	18.384	12.9212	15.4727	26.8891	4.18711	22.1459	19.5619	1.20846	29.2296	19.5619	1.20846	29.2296	23.4525	3.17503	23.3725	23.4525	3.17503	23.3725	25.4934	2.13816	22.3684	25.4934	2.13816	22.3684
CL2	29	M		15.9893	14.6569	23.9174	14.3904	5.0966	25.9494	22.7258	15.3615	13.7288	24.4585	7.53082	16.1946	24.7915	11.2779	15.6823	23.9239	5.27194	19.0524	17.7177	3.41592	28.8664	17.7177	3.41592	28.8664	23.7106	8.34527	17.9441	23.7106	8.34527	17.9441	25.3593	4.03833	20.6023	25.3593	4.03833	20.6023
CL7	33	M		17.4942	13.6954	22.4259	16.4945	3.19893	26.6911	20.1929	14.5376	16.9661	21.2242	3.99202	23.0872	21.3955	10.582	14.3519	29.795	3.00926	20.8664	19.0058	3.73619	27.258	19.0058	3.73619	27.258	24.0498	3.5059	22.4443	24.0498	3.5059	22.4443	26.2604	2.10593	21.6337	26.2604	2.10593	21.6337
jpl005	24	M		25.0333	13.0493	20.3728	19.9068	1.26498	20.3728	26.1738	16.5168	18.315	19.314	0.3663	19.314	24.9416	13.9713	20.0734	20.5735	0.200067	20.2401	30.315	11.8826	17.7165	23.4789	0	16.607	29.9857	7.64832	15.9042	29.9857	0.0714796	16.4046	28.4173	3.27338	18.1295	30.5036	0.539568	19.1367
jpl013	37	M		18.7292	9.78044	22.7212	19.7272	3.29341	25.7485	18.2363	10.1498	23.0948	18.0366	2.12978	28.3527	19.5739	12.1838	21.3382	21.8708	2.59654	22.4368	20.1505	8.63592	22.7674	21.6879	1.93	24.8283	18.3694	4.93911	24.9662	20.3315	0.270636	31.1231	20.8761	5.9206	21.0472	28.371	1.16359	22.6215
jpl014	32	M		23.6153	5.9988	18.9962	27.2745	0	24.1152	23.7841	3.5976	17.5883	33.0446	0	21.9853	18.8241	3.90316	21.0227	30.2619	0	25.9881	27.5735	2.31401	19.6583	29.0441	0.129758	21.2803	28.6897	4.58621	16.8621	30.5172	0	19.3448	26.293	2.14097	20.2309	29.757	0	21.5781
jpl015	29	M		25.7162	5.46302	22.8181	22.5516	0.732845	22.7182	29.1854	4.24788	20.8396	22.039	1.44928	22.2389	19.9667	1.5	26.8	24.4333	1.96667	25.3333	24.0541	6.80319	22.1104	22.5963	1.11073	23.3252	25.1144	4.21962	23.1825	23.3859	0.101678	23.9959	17.8918	1.17892	26.7684	24.792	0.17337	29.1956
jpl018	38	M		24.2919	15.6614	19.5601	17.5941	0.466511	22.4259	25.4908	9.41764	19.0349	22.0632	0.0998336	23.8935	19.6293	7.14995	17.8087	29.9239	0.595829	24.8924	20.5293	9.90701	24.3205	17.99	1.0372	26.216	17.6408	4.43662	25.7394	20.9507	0.105634	31.1268	22.8064	4.33782	21.0976	27.44	0.460072	23.858
jpl020	32	M		24.3837	11.0926	20.553	21.952	0.133245	21.8854	23.5	11.4667	18.7	24.9667	0.233333	21.1333	19.1333	9.03333	22.4333	21.2	0.333333	27.8667	19.6581	6.73077	23.5043	23.4687	0.854701	25.7835	24.8254	11.4874	20.3561	19.3087	1.01257	23.0098	18.6653	6.40899	24.777	22.0681	1.71787	26.3627
BB027	51	M		21.0193	5.96269	25.6496	17.5883	0	29.7801	19.0107	3.34749	27.0547	18.7609	0	31.8261	16.0946	2.26591	23.8587	24.6918	0	33.089	20.3925	2.72788	27.5116	20.4258	0.0998004	28.8423	20.5364	1.0728	22.0434	25.8238	0.153257	30.3704	14.7133	0.882168	26.8116	23.1569	0	34.436
BB028	49	M		27.0063	9.35731	18.3483	23.5098	0.965701	20.8125	32.4002	4.87299	18.1441	26.1966	0.449283	17.9368	29.2139	7.59494	15.1566	28.9474	2.49833	16.5889	24.8574	3.92486	17.0077	30.8286	4.93123	18.4502	28.2277	3.8631	20.6032	26.059	0	21.247	27.8949	8.01936	18.251	23.5741	3.97511	18.2855
BB030	43	M		20.2	17.9667	16	23.1667	2.83333	19.8333	29.6309	13.0362	11.839	28.733	0	16.7609	24.1069	6.81989	22.9578	22.4082	0	23.7072	25.3536	5.07071	20.1449	26.2504	0.51742	22.663	24.9688	5.4375	17.7813	29.7812	0	22.0313	23.0145	0.737644	20.3344	28.2272	0	27.6863
CL1A	60	M		14.1333	17.6333	20.4	18.8	8.23333	20.8	15.7404	17.5374	17.5707	21.2978	7.75374	20.0998	18	16.0667	18.3	20.6	6.83333	20.2	20.3556	6.27721	23.3672	20.3556	6.27721	23.3672	21.496	7.18954	21.3145	21.496	7.18954	21.3145	23.8981	6.16391	19.938	23.8981	6.16391	19.938
CL5	52	M		16.1172	17.5824	19.1142	19.6803	3.8295	23.6763	20.6805	19.7465	14.2428	21.3809	6.73783	17.2115	19.6137	12.2544	18.7479	23.2101	2.2977	23.8761	23.9386	4.93142	21.13	23.9386	4.93142	21.13	28.1762	4.64481	17.179	28.1762	4.64481	17.179	24.2455	3.21932	22.5352	24.2455	3.21932	22.5352
jpl003	43	M		32.8781	32.1452	8.26116	17.2552	0.799467	8.66089	29.7369	26.307	12.0213	17.2827	0.632701	14.0193	19.7736	25.3662	18.2091	17.0107	0	19.6405	30.4232	27.5575	13.6954	13.1623	0	15.1616	24.6235	19.8042	18.2229	16.5663	0.301205	20.4819	21.3809	18.5457	21.948	14.4096	0	23.7158
jpl008	49	M		14.7137	6.89081	27.4967	23.269	0.299601	27.3302	17.7439	5.49039	23.1844	23.4589	0.374345	29.7479	16.8421	5.78947	20.3618	27.1711	0.328947	29.5066	16.6999	5.34529	27.7224	20.5511	0.365206	29.3161	21.6008	3.15815	23.4571	25	0.72324	26.0608	19.4555	0.948302	27.1031	23.1263	0.0305904	29.3362
jpl025	57	M		21.4857	11.0926	20.1199	20.8195	2.96469	23.5177	22.0892	11.8762	17.5316	25.183	2.72788	20.5921	17.4574	6.91023	19.342	28.6163	1.71929	25.9547	14.1232	3.68139	24.2637	25.1673	3.91566	28.8487	21.2121	3.97524	23.493	22.8413	3.09547	25.3829	18.5604	1.87218	21.1427	30.0516	0.161394	28.2117
jpl030	56	M		18.275	6.275	23.925	16.75	2.625	32.15	18.6209	5.996	20.3864	18.1879	2.63158	34.1772	16.9085	2.6013	26.9635	19.4597	0.650325	33.4167	19.2744	2.31984	27.1471	18.9042	1.20928	31.1451	20.2716	4.23981	23.0871	20.9672	3.11361	28.3206	15.9357	1.85185	28.7524	19.3957	1.99805	32.0663
jpl032	42	M		13.3955	5.89803	26.2246	18.7271	2.29923	33.4555	18.2423	7.19041	23.3023	19.3076	2.0972	29.8602	16.3209	2.34941	24.6938	24.6938	0.3999	31.5421	15.6989	4.79406	29.372	18.2647	1.24916	30.6212	17.3226	2.03226	27.5484	20.8065	0.774194	31.5161	19.5936	2.05511	25.9692	23.4937	0.677254	28.2111
jpl035	55	M		23.2333	9.06667	17.9667	23.2333	2.76667	23.7333	27.6851	10.1401	17.9119	20.9473	0.933956	22.3816	19.3462	8.57238	20.8139	22.7485	1.46765	27.0514	20.8011	3.43319	24.5035	23.2918	1.5483	26.4221	24.8712	2.33597	20.955	26.6575	0.652697	24.5277	23.0769	2.06982	23.4167	25.8573	1.20482	24.3744
jpl019	80	M		20.1	5.83333	20.1333	28.2667	0.3	25.3667	21.1404	6.3021	19.9733	28.4095	0.0666889	24.108	20.3239	6.70853	18.6054	28.0568	0	26.3054	15.5954	1.37031	27.7651	20.8157	0.261011	34.1925	19.579	4.04277	21.851	26.2279	0.26729	28.0321	23.7091	1.5582	20.165	31.6835	0.549954	22.3342
jpl021	61	M		23.6588	11.2629	13.2956	26.4912	3.26558	22.026	24.7502	10.1266	15.4897	25.7495	0.799467	23.0846	18.3667	10.1	18.2667	21.0333	1.7	30.5333	27.244	9.04628	12.8682	31.8373	1.96353	17.0407	24.8973	6.67808	16.9863	29.8973	1.36986	20.1712	21.875	6.55907	20.9478	22.5618	0.789835	27.2665
jpl024	64	M		14.4	15.5333	27.4667	12.1667	1.66667	28.7667	14.0122	13.0715	29.3778	12.4113	2.37663	28.7506	17.1276	13.5288	21.2263	19.2936	3.46551	25.3582	11.5318	7.46988	34.0792	11.7384	2.58176	32.599	12.1836	7.6274	32.1296	11.3399	2.96996	33.7496	22.1284	7.77027	22.8378	20.4392	2.97297	23.8514
jpl028	61	M		15.925	6.925	23.175	20.625	3.65	29.7	19.0476	8.09191	23.4432	18.2817	2.4642	28.6713	19.7164	7.35989	20.7968	19.4463	2.59959	30.081	16.2064	3.33507	28.1397	18.8379	1.43304	32.0479	17.3058	2.56752	29.0097	18.6395	1.03368	31.4438	19.357	4.97183	23.8648	21.0805	2.78422	27.9417

## Sheet: PT
			Side	Right																		Left
			Speed	Slow						Preferred						Fast						Slow						Preferred						Fast
			Zones	1	2	3	4	5	6	1	2	3	4	5	6	1	2	3	4	5	6	1	2	3	4	5	6	1	2	3	4	5	6	1	2	3	4	5	6
subject	age	sex
AP001	39	F		0.6145	0.654167	0.415167	0.784333	0.454833	0.418	0.553333	0.481167	0.290667	0.649667	0.319667	0.281833	0.522667	0.292667	0.160167	0.526833	0.164333	0.166667	0.456333	0.568167	0.338	0.696167	0.221833	0.31325	0.505833	0.4135	0.201667	0.614	0.176833	0.229333	0.451167	0.297333	0.135333	0.4825	0.088	0.138833
AP002	34	F		0.770625	0.394375	0.308	0.7435	0.00725	0.33325	0.5665	0.1535	0.130833	0.54	0	0.173667	0.349625	0.030375	0.116375	0.423	0	0.112375	0.757125	0.380625	0.294	0.64025	0.014375	0.32875	0.4585	0.166333	0.175	0.538333	0	0.156667	0.4475	0.09275	0.143375	0.460625	0	0.13675
AP004	24	F		0.632333	0.4145	0.264833	0.684167	0.0846667	0.2235	0.448083	0.166	0.159333	0.497	0	0.136417	0.374667	0.111	0.131333	0.434583	0	0.113083	0.594667	0.409667	0.245167	0.694667	0.117333	0.23025	0.488833	0.172	0.151667	0.496083	0.00766667	0.134917	0.393833	0.0931667	0.140083	0.436083	0.00433333	0.131083
AP007	32	F		0.558813	0.179	0.175563	0.638937	0	0.189438	0.446571	0.0988571	0.135643	0.522071	0.00314286	0.154143	0.374417	0.0796667	0.12325	0.47875	0.0035	0.1405	0.566437	0.216375	0.1821	0.62875	0.041375	0.201375	0.486643	0.173214	0.1445	0.527	0.0394286	0.136714	0.406167	0.15175	0.1305	0.4615	0.0145833	0.125917
AP010	25	F		0.555167	0.259333	0.2235	0.602417	0.0640833	0.239333	0.436167	0.237	0.187167	0.567	0	0.206	0.430643	0.127929	0.148143	0.475786	0.0055	0.147857	0.559833	0.249917	0.230333	0.631583	0.0794167	0.243333	0.516667	0.220333	0.222167	0.575667	0	0.209833	0.473357	0.108857	0.142929	0.488214	0.00835714	0.145571
jjp009	25	F		0.613	0.191667	0.334667	0.626333	0	0.3635	0.480333	0.1375	0.158167	0.457167	0.016	0.171667	0.364333	0.058	0.132667	0.432667	0	0.1385	0.496167	0.226833	0.259833	0.6795	0	0.337	0.422	0.146667	0.1665	0.464667	0	0.171333	0.380833	0.0658333	0.118667	0.4065	0	0.121333
jjp014	33	F		0.631	0.480833	0.326167	0.686	0.1045	0.359667	0.5525	0.394833	0.214	0.582667	0.180333	0.2045	0.357333	0.228167	0.1025	0.3965	0.0616667	0.1295	0.6225	0.482833	0.318167	0.6885	0.141	0.320167	0.525833	0.337333	0.178	0.5605	0.113	0.181333	0.366	0.216667	0.1145	0.392667	0.0633333	0.109333
jjp032	28	F		0.689167	0.4135	0.281	0.511667	0.00883333	0.316333	0.4965	0.2305	0.2205	0.53825	0	0.22975	0.390333	0.158667	0.1605	0.514333	0.00866667	0.169667	0.686667	0.412	0.231333	0.498333	0.0503333	0.34	0.5045	0.29025	0.18125	0.53475	0.01725	0.1955	0.312833	0.161667	0.1245	0.476167	0	0.113333
jjp034	29	F		0.897667	0.915667	0.474833	0.916833	0.044	0.475667	0.465333	0.366167	0.226	0.617167	0	0.2325	0.4375	0.3055	0.145167	0.508167	0	0.1405	0.921833	0.769333	0.5395	0.848167	0.114167	0.5275	0.482	0.384667	0.249667	0.624833	0.0528333	0.2385	0.449333	0.244667	0.1395	0.511167	0.038	0.1345
pl002	19	F		0.608125	0.53525	0.3175	0.696375	0.042875	0.31625	0.38	0.295	0.188333	0.535	0.0516667	0.186167	0.369125	0.195125	0.146375	0.46225	0.015875	0.1455	0.598	0.566125	0.3305	0.664125	0.0265	0.35675	0.388	0.342667	0.1955	0.521167	0.0156667	0.1925	0.342875	0.19725	0.17025	0.444625	0.02475	0.163875
pl006	23	F		0.508833	0.129333	0.242333	0.650667	0.1005	0.244167	0.414375	0.103375	0.143125	0.489625	0.04225	0.140375	0.346167	0.0655	0.128667	0.416167	0.029	0.135167	0.499667	0.265833	0.2085	0.607333	0.0778333	0.210333	0.43875	0.155125	0.14725	0.498	0.039375	0.145	0.351333	0.0666667	0.142833	0.411	0.0518333	0.144167
pl011	28	F		0.5935	0.318	0.218833	0.624333	0	0.204667	0.469333	0.264333	0.174	0.576167	0	0.168833	0.379167	0.162667	0.119667	0.454667	0	0.118167	0.615333	0.347167	0.233667	0.6535	0.0356667	0.24575	0.539833	0.302333	0.189833	0.563833	0.017	0.191	0.397875	0.208	0.127	0.4595	0.02675	0.126875
pl016	30	F		0.619667	0.475	0.286	0.675333	0.02	0.269667	0.516	0.38775	0.2435	0.590375	0.05875	0.246125	0.393667	0.115167	0.13	0.407167	0	0.146833	0.644167	0.353167	0.294667	0.658167	0.0568333	0.289	0.584375	0.33975	0.257375	0.619	0.102625	0.28	0.362167	0.136	0.134667	0.409	0.00966667	0.1385
pl029	22	F		0.602	0.313	0.305167	0.744167	0.0356667	0.316	0.399	0.1965	0.215	0.576833	0.0313333	0.217833	0.376667	0.0658333	0.131833	0.4125	0	0.137667	0.4955	0.345833	0.214667	0.697833	0.0175	0.2635	0.468167	0.182833	0.204333	0.532667	0	0.2085	0.376833	0.116333	0.132667	0.4285	0	0.149667
pl030	26	F		0.751167	0.694833	0.4625	0.9165	0.1905	0.482167	0.442	0.307333	0.216333	0.597333	0.107833	0.208667	0.372167	0.164667	0.161333	0.420333	0.0218333	0.164333	0.594833	0.640333	0.486167	0.858333	0.1585	0.489167	0.520333	0.360167	0.260667	0.5735	0.117667	0.243	0.3815	0.143833	0.176667	0.450333	0.0226667	0.174
pl032	38	F		0.6755	0.544	0.3195	0.630333	0.122667	0.295167	0.517833	0.3785	0.2235	0.527667	0.104167	0.187833	0.389167	0.156	0.135833	0.395667	0.0481667	0.125333	0.690333	0.5335	0.313167	0.669	0.1265	0.296	0.5205	0.347333	0.187333	0.507333	0.0871667	0.156667	0.388667	0.139	0.115167	0.391	0.0365	0.116
pl033	23	F		0.668	0.254333	0.300167	0.767833	0	0.322333	0.4645	0.132333	0.193667	0.589333	0	0.197833	0.438167	0.1205	0.155167	0.488667	0.0255	0.147833	0.6645	0.392333	0.277	0.7785	0.06	0.280667	0.528833	0.3035	0.195667	0.5915	0.0121667	0.192	0.348833	0.1835	0.162667	0.449667	0	0.163333
pl038	30	F		0.667167	0.454833	0.300167	0.601167	0.188833	0.295333	0.570667	0.2975	0.200333	0.483	0.0538333	0.213167	0.3445	0.162833	0.146	0.4335	0	0.161167	0.581	0.4655	0.303833	0.590333	0.103	0.327667	0.554167	0.411833	0.236333	0.546333	0.0545	0.239167	0.340333	0.17	0.147833	0.426	0	0.159833
pl042	32	F		0.611667	0.394333	0.263167	0.6445	0	0.240333	0.499	0.335667	0.208667	0.565167	0	0.188	0.39675	0.124	0.125125	0.44525	0	0.141125	0.5995	0.404667	0.249333	0.647333	0	0.268	0.442667	0.3365	0.171167	0.518833	0.026	0.161	0.436375	0.1345	0.13	0.440875	0	0.1305
pl048	26	F		0.513667	0.173333	0.217167	0.625	0.0353333	0.204667	0.471167	0.144	0.187833	0.5395	0.0121667	0.198333	0.4165	0.0803333	0.154833	0.435	0	0.145667	0.6095	0.2875	0.236	0.63	0	0.224833	0.523833	0.1655	0.183	0.547167	0	0.172	0.388333	0.0911667	0.140667	0.422333	0.0106667	0.137
YA002	36	F		0.637667	0.350667	0.375167	0.752667	0.156667	0.379	0.511062	0.255063	0.210188	0.601875	0.0755	0.209813	0.471583	0.203	0.168667	0.549917	0.0671667	0.1715	0.69125	0.27025	0.400083	0.748583	0.125417	0.431	0.527687	0.19575	0.2745	0.611187	0.0620625	0.295187	0.460333	0.168917	0.209583	0.53325	0.0449167	0.2205
YA007	29	F		0.622833	0.446417	0.266167	0.648333	0	0.27375	0.573583	0.398	0.221667	0.601	0	0.220167	0.4019	0.1883	0.1613	0.4567	0	0.1535	0.605833	0.40125	0.254	0.641917	0.036	0.251667	0.540583	0.365833	0.212417	0.595333	0.0195833	0.221833	0.4241	0.186	0.1466	0.4575	0.0062	0.1478
AP008	49	F		0.541	0.24725	0.215875	0.56775	0.06975	0.2325	0.458875	0.178187	0.140875	0.468625	0.042625	0.148875	0.404643	0.130786	0.122143	0.426929	0.0242857	0.118571	0.5115	0.102	0.21375	0.593375	0.022125	0.218833	0.414813	0.140938	0.145687	0.48025	0.0046875	0.14925	0.409	0.072	0.134875	0.4365	0.0026875	0.127062
jjp005	54	F		0.78375	0.489333	0.618833	0.995333	0.0296667	0.6045	0.449667	0.1925	0.2055	0.531333	0.0035	0.216667	0.306833	0.1515	0.1405	0.434333	0	0.131667	0.691	0.425167	0.4965	0.9945	0.105167	0.503833	0.356667	0.193333	0.188167	0.537667	0.0266667	0.194333	0.254333	0.133667	0.138667	0.420167	0	0.127333
jjp006	52	F		0.71525	0.193	0.285333	0.594333	0	0.311	0.499333	0.145333	0.189833	0.535	0	0.208833	0.478333	0.148333	0.131833	0.483667	0	0.177167	0.689167	0.285667	0.299833	0.686833	0.0141667	0.322333	0.483	0.0946667	0.201833	0.528333	0	0.2235	0.4705	0.0611667	0.153	0.516	0	0.188333
jjp012	59	F		0.4769	0.4174	0.278	0.7063	0.0094	0.3181	0.333	0.229833	0.202	0.535167	0	0.201667	0.277833	0.223833	0.1545	0.456833	0.0131667	0.150333	0.4161	0.3878	0.2657	0.6724	0	0.332167	0.285833	0.2635	0.170833	0.5305	0	0.173833	0.286167	0.1715	0.140333	0.3855	0.0111667	0.137167
jjp018	53	F		0.869667	0.745	0.505667	0.967	0.217	0.532	0.577	0.3985	0.297333	0.617833	0.1265	0.3135	0.459833	0.241	0.165	0.481167	0.0825	0.1725	0.8705	0.352333	0.5165	0.834667	0.0655	0.570833	0.587	0.123167	0.307333	0.547333	0.0246667	0.343167	0.4575	0.0783333	0.159833	0.440833	0.024	0.1715
jjp021	56	F		0.7735	0.432667	0.3165	0.763333	0.0746667	0.307667	0.508667	0.248333	0.170333	0.4855	0	0.152667	0.404167	0.204	0.128333	0.469167	0	0.135333	0.834167	0.370333	0.357167	0.84	0.0196667	0.387333	0.494167	0.194167	0.205	0.57	0	0.213167	0.437833	0.170333	0.162	0.4865	0.032	0.1475
jjp023	55	F		0.809	0.51475	0.61	0.9725	0.15825	0.63125	0.568	0.30675	0.26375	0.642	0.04	0.294	0.419833	0.24	0.204667	0.539	0.002	0.200833	0.6085	0.6425	0.4965	0.89	0.05025	0.5505	0.43225	0.431	0.28625	0.6185	0.0545	0.2805	0.3535	0.3035	0.181833	0.520833	0.00533333	0.190667
jjp026	54	F		0.580667	0.337167	0.251333	0.605	0.162833	0.265167	0.455333	0.201	0.184667	0.510333	0.0851667	0.185333	0.472167	0.215167	0.157667	0.491833	0.120667	0.15	0.527333	0.202333	0.244833	0.526333	0.118	0.266833	0.475667	0.1285	0.172667	0.4685	0.0688333	0.183667	0.475167	0.173667	0.158667	0.451	0.038	0.16
jjp027	48	F		0.671	0.0695	0.259	0.770333	0	0.367333	0.497167	0.0201667	0.171667	0.553833	0.0195	0.18	0.4375	0	0.138333	0.442833	0	0.133667	0.645167	0.0745	0.2565	0.648333	0	0.30675	0.541667	0.0863333	0.185333	0.5625	0.0205	0.236333	0.450833	0	0.151333	0.4735	0	0.1305
jjp028	57	F		0.7185	0.162333	0.158	0.7005	0	0.2415	0.458833	0.131	0.169833	0.6115	0	0.168667	0.416167	0.0231667	0.136667	0.402667	0.00466667	0.1295	0.594167	0.241	0.23	0.717167	0.015	0.255	0.402833	0.198167	0.150167	0.602667	0.0148333	0.1665	0.375833	0.135	0.140167	0.445833	0	0.136333
pl012	50	F		0.786833	0.558167	0.350667	0.836167	0.034	0.371167	0.535667	0.369167	0.2095	0.599333	0.0425	0.233167	0.381	0.241333	0.169167	0.434833	0	0.160833	0.741333	0.553	0.408833	0.8275	0.166167	0.417333	0.572667	0.432	0.266	0.609167	0.0465	0.262833	0.402667	0.242	0.166	0.428	0	0.169167
pl014	48	F		0.6425	0.528	0.343	0.650833	0.184	0.357333	0.534833	0.388167	0.273833	0.569167	0.0686667	0.261667	0.445833	0.301833	0.209833	0.490167	0.0465	0.1975	0.666667	0.517167	0.356	0.671167	0.228333	0.354667	0.544667	0.376	0.2465	0.5635	0.107167	0.221833	0.452167	0.2995	0.204	0.478667	0.0418333	0.198
pl015	49	F		0.777833	0.498667	0.343333	0.761167	0.131833	0.326	0.459	0.251667	0.155167	0.5095	0.1085	0.151833	0.326667	0.132	0.098	0.3435	0.077	0.109	0.735833	0.582	0.321	0.7265	0.195	0.331333	0.477333	0.280167	0.1335	0.4795	0.0786667	0.136667	0.3145	0.170333	0.100667	0.341	0.1145	0.107
pl018	59	F		0.7685	0.799167	0.563	0.929833	0.298667	0.585667	0.494333	0.457	0.271	0.594667	0.174667	0.2495	0.473667	0.309167	0.147667	0.467	0.1545	0.158333	0.503	0.553833	0.5635	0.68875	0.23525	0.5235	0.577	0.423333	0.269667	0.583167	0.195333	0.290167	0.443833	0.259833	0.173833	0.446	0.0911667	0.1795
pl019	58	F		0.411833	0.314333	0.25	0.522667	0.062	0.268333	0.38	0.155333	0.152167	0.435	0.0131667	0.158167	0.311333	0.143167	0.1175	0.329833	0.0215	0.122	0.4405	0.385667	0.286	0.629	0.0671667	0.282333	0.373	0.176167	0.159667	0.443667	0.0295	0.160833	0.3245	0.125667	0.131833	0.338167	0.0173333	0.136667
pl021	47	F		0.525667	0.494	0.324667	0.701833	0.0605	0.333833	0.426333	0.280667	0.168833	0.485167	0.0208333	0.176333	0.325	0.168	0.129833	0.343833	0	0.131	0.568667	0.463333	0.329167	0.6845	0.0136667	0.3545	0.4235	0.277	0.190167	0.487	0.0135	0.196667	0.325667	0.149833	0.122833	0.356333	0.008	0.1345
pl026	50	F		0.779833	0.470833	0.317833	0.843167	0.160167	0.312667	0.527833	0.261	0.178	0.5595	0.0545	0.174333	0.370167	0.154667	0.125167	0.4015	0.0248333	0.1305	0.804167	0.4945	0.274833	0.8435	0.154833	0.277167	0.5035	0.290333	0.1285	0.545333	0.0826667	0.139167	0.347667	0.155	0.0958333	0.388833	0.0338333	0.105167
pl027	58	F		0.754833	0.506167	0.366667	0.742167	0.1215	0.363167	0.495333	0.274167	0.179	0.529	0.108333	0.166	0.277833	0.1525	0.1185	0.303	0.0138333	0.1215	0.6545	0.485833	0.331	0.753	0.127	0.314333	0.431333	0.312167	0.173167	0.528	0.00666667	0.167667	0.298333	0.155833	0.116667	0.327833	0.00583333	0.116167
pl040	56	F		0.747833	0.395333	0.371	0.746833	0.043	0.393667	0.557167	0.232833	0.189	0.5425	0.0138333	0.2005	0.406333	0.165333	0.154333	0.420333	0	0.157167	0.752167	0.349833	0.41	0.696833	0.021	0.465	0.562667	0.252833	0.238667	0.549667	0.0128333	0.2315	0.454333	0.171167	0.187833	0.438667	0.0163333	0.174
pl047	42	F		0.6895	0.480167	0.320333	0.695667	0.0558333	0.287	0.468667	0.278333	0.163667	0.519667	0.0703333	0.179667	0.38	0.163167	0.123333	0.430333	0.0121667	0.151667	0.59	0.410833	0.263	0.6765	0.0671667	0.28425	0.458667	0.2175	0.163167	0.496333	0.045	0.165167	0.402167	0.170167	0.133833	0.4175	0.00733333	0.151833
YA001	57	F		0.698625	0.308375	0.416625	0.784125	0	0.45175	0.5797	0.2478	0.2851	0.6591	0	0.324	0.506286	0.2375	0.242857	0.580143	0.0272143	0.2265	0.72275	0.246875	0.461125	0.703625	0.0275	0.484125	0.5799	0.2354	0.295	0.6019	0	0.3113	0.540786	0.1755	0.284214	0.562429	0	0.2655
YA005	49	F		0.592833	0.414889	0.288444	0.630222	0.152278	0.281	0.539214	0.325571	0.235357	0.564429	0.143429	0.235643	0.4372	0.239	0.1834	0.4644	0.1114	0.1839	0.576889	0.395167	0.281278	0.629444	0.0911667	0.271611	0.526286	0.303429	0.244429	0.5635	0.0717143	0.221143	0.4262	0.1747	0.1745	0.4539	0.0504	0.1628
AP009	63	F		0.6665	0.33275	0.291125	0.5945	0.005875	0.343125	0.482	0.214333	0.177333	0.443667	0	0.1915	0.456833	0.212667	0.159333	0.381833	0.00733333	0.1775	0.642125	0.337375	0.294375	0.4815	0	0.31075	0.471667	0.194167	0.189333	0.3615	0	0.180667	0.481	0.220167	0.1715	0.4025	0	0.177667
jjp001	81	F		0.857667	0.523667	0.369167	0.876833	0.0973333	0.417833	0.608667	0.326	0.276167	0.71	0.0433333	0.259167	0.505167	0.241333	0.260333	0.606833	0.0365	0.298333	0.827	0.3625	0.503167	0.8175	0.0511667	0.5295	0.7105	0.304	0.310333	0.607	0.0583333	0.3465	0.580833	0.332833	0.299167	0.626167	0.0923333	0.264
jjp003	68	F		0.6355	0.669333	0.530667	0.62	0.0576667	0.508667	0.500833	0.397167	0.156333	0.595	0	0.139333	0.3985	0.211833	0.106833	0.457667	0.00516667	0.120167	0.572833	0.5675	0.485	0.676667	0.015	0.4945	0.463667	0.397167	0.1975	0.614333	0	0.191333	0.314667	0.2515	0.136	0.496333	0	0.136167
jjp017	63	F		0.692833	0.295833	0.2895	0.709833	0.105167	0.365667	0.534167	0.222	0.192833	0.537667	0.0365	0.202167	0.450333	0.122333	0.130333	0.413833	0.0731667	0.152833	0.6465	0.18	0.295667	0.6805	0	0.36325	0.503667	0.168667	0.205333	0.519333	0	0.204667	0.453	0.1185	0.1395	0.429	0	0.1525
pl020	64	F		0.7545	0.607333	0.4305	0.769667	0.0311667	0.4125	0.531833	0.331667	0.212667	0.542333	0.0125	0.19	0.334	0.151833	0.154167	0.363333	0.0138333	0.148167	0.763	0.4885	0.396167	0.736333	0.0438333	0.415167	0.5185	0.3135	0.217667	0.550833	0	0.221333	0.314833	0.148833	0.137667	0.3725	0	0.141333
pl036	68	F		0.63175	0.45825	0.327	0.628	0.1655	0.27175	0.545	0.3035	0.191833	0.562667	0.104167	0.184	0.380667	0.191167	0.128167	0.4095	0.065	0.129	0.626	0.29925	0.23275	0.64125	0.03725	0.22825	0.537167	0.289667	0.197833	0.531667	0.038	0.185667	0.36	0.123167	0.12	0.388	0.00383333	0.105833
pl045	79	F		0.603	0.268667	0.338	0.660833	0.0281667	0.3505	0.4615	0.211833	0.223	0.511333	0.0146667	0.224167	0.4285	0.140333	0.156667	0.4525	0.0191667	0.156333	0.650833	0.2085	0.302	0.663833	0.0371667	0.287333	0.515667	0.247	0.214	0.497	0.0115	0.188	0.434167	0.123833	0.1525	0.468	0.0366667	0.152333
YA003	65	F		0.5805	0.48275	0.324625	0.6535	0.192125	0.302	0.53875	0.436917	0.246833	0.57525	0.108083	0.2485	0.3945	0.2779	0.1601	0.4314	0.0583	0.1621	0.609375	0.48475	0.32275	0.651	0.22025	0.3355	0.518583	0.429	0.257583	0.579917	0.144	0.258417	0.3793	0.2844	0.1626	0.4242	0.0741	0.1578
YA004	62	F		0.474438	0.276625	0.282062	0.6325	0.0215625	0.281188	0.421667	0.205167	0.182333	0.512583	0.0306667	0.1755	0.331167	0.167167	0.157417	0.434667	0.0451667	0.15325	0.586	0.25625	0.294812	0.646	0.0358125	0.295063	0.430333	0.218333	0.184667	0.507917	0.0453333	0.185	0.404667	0.168083	0.153083	0.432167	0.0544167	0.151167
jjp002	32	M		0.710167	0.483667	0.203667	0.6445	0.0111667	0.1945	0.519667	0.265333	0.115	0.514667	0	0.1065	0.4255	0.245667	0.122833	0.445833	0.0195	0.134667	0.773167	0.6505	0.371167	0.799333	0	0.386833	0.497167	0.3175	0.156167	0.5185	0.0113333	0.165667	0.407167	0.235	0.141	0.454667	0	0.140667
jjp008	24	M		0.674833	0.3195	0.275	0.7825	0	0.303333	0.4875	0.162667	0.158	0.629333	0	0.19	0.298833	0.0948333	0.117667	0.357667	0.0238333	0.136667	0.668667	0.254333	0.239167	0.787167	0.017	0.273333	0.537333	0.216333	0.156833	0.567833	0	0.175167	0.304	0.0655	0.072	0.329	0.0176667	0.091
jjp010	30	M		0.693667	0.531833	0.298	0.711	0.0263333	0.307167	0.55	0.276	0.144333	0.556833	0	0.1505	0.454167	0.183667	0.116833	0.473	0	0.125667	0.745	0.346833	0.310333	0.7885	0.0203333	0.357167	0.517167	0.318833	0.142667	0.563333	0	0.152667	0.405833	0.148	0.1405	0.480833	0.0118333	0.142
jjp015	31	M		0.768833	0.5145	0.434	0.864833	0.00766667	0.491	0.655167	0.3495	0.254333	0.635333	0.0138333	0.2655	0.513333	0.263167	0.153167	0.508167	0.007	0.1625	0.825167	0.388333	0.564833	0.981	0	0.6515	0.565667	0.251333	0.256	0.647167	0.0698333	0.291167	0.5055	0.209167	0.1665	0.522833	0.0103333	0.169833
jjp020	23	M		0.611167	0.503333	0.300667	0.650833	0.0351667	0.306	0.409	0.191	0.1735	0.4645	0.006	0.1655	0.368667	0.0981667	0.105667	0.395	0	0.129833	0.566667	0.411667	0.287167	0.7095	0.0633333	0.353667	0.421833	0.2135	0.180167	0.524833	0	0.184	0.382667	0.0873333	0.140833	0.395833	0	0.138167
jjp024	26	M		0.898667	0.475667	0.232167	0.9215	0.0176667	0.258	0.507667	0.2085	0.118167	0.588667	0.00833333	0.126167	0.471667	0.0998333	0.1165	0.495667	0.007	0.124167	0.695833	0.469167	0.272333	0.6465	0.026	0.311333	0.434	0.219667	0.1535	0.629667	0	0.1745	0.512667	0.221333	0.109667	0.543	0	0.118667
jjp031	31	M		0.784	0.835667	0.468667	0.966667	0.371667	0.442167	0.533333	0.4295	0.189333	0.6025	0.0893333	0.2005	0.369833	0.262	0.156333	0.489667	0.0446667	0.157833	0.7715	0.6855	0.477167	0.976	0.396	0.5	0.518	0.362667	0.206167	0.607333	0.119	0.209833	0.501667	0.290167	0.162667	0.4945	0.149	0.157333
jjp035	37	M		0.823167	0.260833	0.399167	0.810333	0	0.393167	0.530167	0.218	0.1885	0.5905	0	0.206167	0.4255	0.154833	0.155167	0.4955	0	0.155833	0.671333	0.4545	0.42	0.833833	0.0411667	0.412333	0.4495	0.275	0.187	0.600333	0	0.206833	0.401333	0.182	0.1345	0.468667	0.0145	0.150833
jjp036	31	M		0.7405	0.692667	0.439333	0.833833	0.139667	0.424833	0.452333	0.4565	0.265333	0.6665	0.0588333	0.268	0.416167	0.2455	0.124833	0.428833	0.0598333	0.126333	0.711833	0.721667	0.460167	0.880667	0.0411667	0.450833	0.600333	0.510833	0.271167	0.666333	0.085	0.2605	0.3875	0.195833	0.1335	0.423667	0.0506667	0.127667
jjp037	26	M		0.758	0.1055	0.355167	0.7835	0.0118333	0.374167	0.576	0.221875	0.17775	0.628875	0	0.186	0.443	0.0873333	0.135333	0.495667	0	0.144833	0.680833	0.171	0.268667	0.683333	0	0.282833	0.541125	0.225875	0.15325	0.652375	0.014625	0.189125	0.387833	0.1735	0.124167	0.506833	0.0115	0.141333
jjp039	36	M		0.781833	0.568333	0.502667	0.927333	0.130833	0.474667	0.6	0.341833	0.255333	0.689333	0.112333	0.248833	0.578	0.316167	0.214667	0.6125	0.0815	0.205667	0.669333	0.427833	0.349667	0.878333	0.0575	0.336667	0.627833	0.307667	0.243833	0.667667	0	0.2145	0.595833	0.260667	0.198	0.592833	0.0843333	0.196167
jjp040	28	M		0.909	0.59	0.382167	0.949	0.121333	0.450833	0.515833	0.3035	0.187667	0.579833	0	0.183667	0.434333	0.24	0.137833	0.464333	0	0.1455	0.991833	0.459	0.411667	0.968667	0.0978333	0.51	0.561667	0.229667	0.2235	0.575333	0.0516667	0.218667	0.453833	0.1585	0.171833	0.484667	0	0.173667
pl001	24	M		0.485667	0.463667	0.197167	0.580167	0.0351667	0.210167	0.491167	0.304833	0.164333	0.519667	0.0645	0.160333	0.396125	0.14975	0.13625	0.425	0.023625	0.150125	0.5295	0.3935	0.173	0.567667	0.055	0.185333	0.415667	0.321167	0.148667	0.483667	0.016	0.152833	0.4185	0.134	0.139	0.4155	0.00525	0.145125
pl010	21	M		0.718167	0.468833	0.3365	0.753333	0	0.3515	0.458167	0.203667	0.174833	0.509333	0	0.167667	0.3315	0.126667	0.137833	0.397333	0	0.137167	0.758667	0.4445	0.316667	0.748167	0.0866667	0.329	0.4965	0.219	0.145833	0.510667	0.0285	0.154	0.373333	0.158333	0.148	0.418	0	0.131333
pl022	23	M		0.540667	0.3995	0.186	0.701167	0.0311667	0.161167	0.455833	0.311	0.148833	0.510667	0.008	0.138167	0.2625	0.21	0.1035	0.431167	0.00833333	0.0988333	0.525333	0.4625	0.232	0.781667	0.0696667	0.200833	0.370833	0.3225	0.146333	0.600833	0.0363333	0.128833	0.345833	0.173	0.0893333	0.419833	0.0365	0.0983333
pl028	22	M		0.7155	0.269333	0.287167	0.740667	0	0.295667	0.484667	0.114667	0.137833	0.503	0	0.1485	0.4	0.1195	0.117667	0.436	0	0.108667	0.682667	0.475167	0.287667	0.712667	0.0538333	0.269833	0.507167	0.258	0.1375	0.514167	0.00733333	0.1445	0.357833	0.177667	0.1205	0.4085	0	0.119333
pl034	24	M		0.704167	0.876167	0.517667	0.987	0.174167	0.5245	0.545	0.5585	0.328833	0.694833	0.0218333	0.297667	0.450333	0.3005	0.164833	0.519	0.00783333	0.155167	0.707167	0.692333	0.4535	0.9725	0.0726667	0.4955	0.514333	0.5025	0.254167	0.667	0.0225	0.2205	0.464667	0.295167	0.162167	0.4875	0	0.167667
pl041	22	M		0.624333	0.177667	0.203	0.591833	0	0.194	0.467167	0.167167	0.1525	0.484333	0	0.158667	0.323667	0.0706667	0.121	0.380833	0.005	0.137833	0.542667	0.320833	0.236667	0.592	0	0.230833	0.386	0.177833	0.155667	0.488	0.0315	0.172167	0.360333	0.0515	0.104667	0.354167	0	0.109
pl043	31	M		0.458667	0.288333	0.267667	0.6485	0.0353333	0.248833	0.471667	0.284667	0.227333	0.614333	0.0111667	0.211167	0.371	0.179667	0.127333	0.47	0.0166667	0.111	0.6175	0.287667	0.286333	0.686833	0.0541667	0.279667	0.592833	0.2765	0.2415	0.641167	0.101833	0.223833	0.445833	0.2125	0.159167	0.4935	0.0628333	0.151833
pl044	24	M		0.9475	0.614833	0.341	0.937833	0.02	0.399333	0.517667	0.2525	0.145333	0.536167	0	0.164833	0.4145	0.141	0.128	0.4305	0.038	0.131333	0.94725	0.773667	0.457	1.07875	0.0856667	0.437833	0.469833	0.244667	0.175667	0.530833	0.0108333	0.1835	0.392167	0.0856667	0.134833	0.436167	0	0.146333
pl046	28	M		0.573833	0.242833	0.263	0.6615	0	0.283	0.507833	0.198	0.186	0.569167	0	0.1825	0.401	0.169	0.1555	0.505833	0	0.160333	0.536	0.248833	0.268667	0.669167	0	0.292	0.452833	0.239833	0.172667	0.562167	0	0.172333	0.453	0.146	0.1425	0.495	0	0.142
pl050	32	M		0.626667	0.3115	0.235833	0.587167	0.00966667	0.2495	0.542	0.290167	0.188333	0.560667	0.0075	0.223167	0.455333	0.220667	0.174833	0.453667	0.0118333	0.188167	0.6105	0.472833	0.252667	0.627833	0.0361667	0.236833	0.5255	0.306667	0.187	0.522	0.033	0.189833	0.429167	0.253667	0.150667	0.445	0	0.1605
AP005	42	M		0.547125	0.38225	0.210125	0.6095	0.042625	0.216875	0.477875	0.289875	0.125625	0.525875	0.014875	0.112875	0.313167	0.166167	0.104833	0.368833	0.0288333	0.105	0.46725	0.415625	0.217	0.600875	0.048875	0.2475	0.48075	0.301375	0.136125	0.523125	0.01575	0.15225	0.291667	0.155	0.104667	0.346	0.0198333	0.1125
AP006	45	M		0.521333	0.383667	0.210167	0.648	0.0155	0.215167	0.46525	0.27225	0.151583	0.544167	0.00991667	0.163667	0.418333	0.214333	0.1135	0.435	0.00833333	0.130167	0.4935	0.372333	0.23	0.6455	0.0055	0.245333	0.422333	0.260333	0.160083	0.554	0.0100833	0.16825	0.429667	0.232	0.132	0.486167	0.0388333	0.137667
jjp011	47	M		0.809875	0.682125	0.3895	0.743	0.119125	0.41225	0.556375	0.333875	0.1915	0.60075	0.110875	0.17625	0.520125	0.25875	0.163375	0.529375	0.071375	0.159375	0.544875	0.476125	0.323125	0.71125	0.10825	0.306625	0.5165	0.2535	0.17025	0.529375	0.05725	0.178375	0.4845	0.182625	0.16375	0.512375	0.03775	0.155375
jjp013	49	M		0.6495	0.344833	0.219833	0.654667	0.0691667	0.247833	0.51775	0.243	0.153	0.55825	0.07075	0.19075	0.464167	0.221833	0.15	0.4805	0.0288333	0.152333	0.6515	0.2565	0.2615	0.67	0.0218333	0.259667	0.54825	0.22425	0.19375	0.5715	0.01675	0.18775	0.4525	0.177333	0.158833	0.469833	0.0403333	0.1565
jjp016	53	M		0.7065	0.518333	0.306667	0.7	0.202333	0.334333	0.479667	0.2965	0.118167	0.4805	0.114833	0.135833	0.46975	0.26775	0.11425	0.476	0.08075	0.1365	0.6165	0.612333	0.300833	0.660833	0.121	0.31	0.465	0.306667	0.1545	0.478833	0.0901667	0.158	0.38775	0.24075	0.135	0.41375	0.09775	0.142
jjp019	47	M		0.7325	0.451667	0.413	0.856333	0.100667	0.4675	0.45525	0.32025	0.2165	0.623	0.02625	0.22425	0.336333	0.2415	0.169833	0.5225	0	0.164667	0.720833	0.420167	0.404333	0.879833	0.138333	0.444167	0.4855	0.25475	0.1825	0.592	0.04325	0.2205	0.373	0.223833	0.1595	0.544833	0.0145	0.174167
jjp025	51	M		0.727167	0.353667	0.312667	0.765833	0.0138333	0.332667	0.558833	0.184	0.168167	0.585833	0	0.1915	0.459333	0.119333	0.133	0.5275	0	0.158667	0.667667	0.383667	0.340167	0.789333	0.0228333	0.379	0.463833	0.252	0.208833	0.579833	0.0045	0.227833	0.397333	0.1725	0.176	0.5325	0	0.1795
jjp030	45	M		0.758333	0.718333	0.3795	0.818333	0.188833	0.362167	0.528167	0.505167	0.2495	0.694	0.1225	0.253667	0.506	0.332833	0.160833	0.5605	0.0555	0.166833	0.6315	0.431	0.3985	0.853	0.018	0.423833	0.6375	0.367	0.2645	0.7235	0.0668333	0.290333	0.507	0.288167	0.192333	0.562167	0	0.181667
jjp033	52	M		0.8475	0.468333	0.502	1.0005	0.190167	0.55	0.540833	0.208167	0.202	0.6415	0.0395	0.195833	0.473833	0.0868333	0.160167	0.4745	0.0728333	0.156333	0.759167	0.393333	0.44	0.959333	0.132	0.427167	0.591	0.193667	0.211	0.605833	0.0883333	0.185833	0.4445	0.08	0.128	0.482167	0	0.129833
pl003	59	M		0.8675	0.6485	0.321333	0.754667	0.0666667	0.3405	0.681167	0.411833	0.2055	0.646	0.00816667	0.206	0.452667	0.205833	0.1015	0.467167	0.0168333	0.117	0.872667	0.507333	0.376	0.661	0.1075	0.403	0.637833	0.3935	0.197833	0.613	0.0868333	0.248	0.448167	0.1795	0.123	0.448333	0.0125	0.138167
pl005	51	M		0.644167	0.351667	0.367333	0.800167	0.097	0.422333	0.4435	0.2285	0.200167	0.561167	0	0.200333	0.363	0.172667	0.157	0.4745	0	0.162167	0.776	0.453	0.374333	0.831667	0	0.393667	0.4215	0.201833	0.1675	0.560833	0.0173333	0.17	0.399833	0.158333	0.158	0.472333	0	0.161833
pl007	51	M		0.5775	0.306	0.261667	0.633333	0.228	0.261167	0.4365	0.10075	0.07825	0.44675	0.051	0.11625	0.220833	0.107667	0.1515	0.220833	0.0553333	0.172	0.606167	0.2995	0.398	0.723667	0.152333	0.395333	0.48125	0.186	0.14375	0.489	0.116	0.171	0.232667	0.109833	0.160333	0.255	0.0548333	0.167833
pl008	43	M		0.753333	0.591333	0.330333	0.783833	0.0801667	0.341833	0.611167	0.315	0.226333	0.597333	0.0363333	0.216	0.404333	0.145333	0.162333	0.408833	0.0236667	0.158333	0.759167	0.4345	0.350333	0.775333	0.1245	0.3495	0.594167	0.262333	0.213	0.602333	0.015	0.216833	0.380167	0.121667	0.1615	0.378	0.0346667	0.157833
pl009	44	M		0.600833	0.3455	0.332667	0.711333	0	0.3565	0.49025	0.15825	0.1955	0.52425	0.029	0.221	0.3515	0.129833	0.157833	0.447	0.00616667	0.155167	0.617667	0.284333	0.282833	0.666667	0	0.2965	0.52275	0.186	0.2155	0.57175	0.0175	0.19875	0.382667	0.124667	0.141667	0.434	0.0238333	0.153833
pl013	44	M		0.977	0.862167	0.628667	1.08417	0.4985	0.6015	0.671917	0.625	0.355	0.815	0.38975	0.3355	0.5175	0.338833	0.181333	0.5315	0.185333	0.181333	0.674333	0.800667	0.702	1.001	0.3095	0.706667	0.6015	0.643	0.38	0.8365	0.361	0.391833	0.472333	0.363	0.185833	0.555	0.195167	0.1835
pl017	42	M		0.9535	0.727	0.492	0.935833	0.139833	0.5035	0.700667	0.501333	0.316833	0.700333	0.0236667	0.325833	0.3955	0.18675	0.127875	0.451125	0.004875	0.12625	0.931	0.647667	0.470667	0.9625	0.0855	0.450833	0.6215	0.413833	0.2785	0.690167	0.0435	0.296833	0.400625	0.18475	0.1155	0.467875	0.04225	0.12025
pl023	55	M		0.798167	0.680333	0.444333	0.898667	0.190167	0.418667	0.525	0.357167	0.171	0.564	0.0441667	0.175167	0.389167	0.26	0.133167	0.477833	0.0818333	0.141	0.851167	0.6405	0.5025	0.940167	0.226167	0.510667	0.542	0.326667	0.1875	0.5865	0.0208333	0.195	0.380333	0.2195	0.143833	0.4915	0.0945	0.154833
pl024	55	M		0.601	0.459167	0.268333	0.759333	0.151667	0.353667	0.541667	0.400167	0.2515	0.685333	0.075	0.301333	0.3615	0.201333	0.157667	0.485833	0.025	0.17	0.529833	0.4885	0.337333	0.7465	0.135333	0.351667	0.592833	0.495833	0.303833	0.701167	0.0518333	0.301167	0.419667	0.250167	0.144	0.483833	0	0.1485
pl031	51	M		0.584333	0.086	0.230667	0.618833	0.0145	0.254833	0.516833	0.113	0.1915	0.510167	0.0141667	0.199333	0.377167	0	0.133167	0.4075	0	0.1365	0.6265	0.131	0.241	0.619167	0.0128333	0.255167	0.528	0.1	0.169333	0.517667	0.0128333	0.1735	0.383	0.0371667	0.128667	0.400833	0.0118333	0.1255
pl037	49	M		0.6375	0.4625	0.396	0.8005	0	0.406833	0.638	0.4045	0.323667	0.712833	0	0.340833	0.330167	0.182333	0.168333	0.478167	0	0.184	0.741333	0.383667	0.351333	0.720833	0.0518333	0.423333	0.634667	0.317	0.277667	0.679833	0.0133333	0.321833	0.414667	0.151667	0.1645	0.464333	0	0.181167
pl039	52	M		0.518833	0.641167	0.462833	0.883667	0.3105	0.506	0.449167	0.2875	0.210667	0.595167	0.0761667	0.205667	0.374333	0.171167	0.16	0.471333	0.0231667	0.159333	0.622833	0.746167	0.428833	0.9005	0.2065	0.434167	0.5075	0.3195	0.197833	0.606167	0.0468333	0.205833	0.3745	0.236667	0.159833	0.465333	0	0.174667
YA006	47	M		0.555167	0.405917	0.2945	0.75125	0.0275	0.310167	0.417833	0.185417	0.175667	0.564917	0.0175	0.201083	0.40625	0.163167	0.140667	0.463583	0.00883333	0.159583	0.65275	0.40375	0.293	0.73125	0.00816667	0.301833	0.438	0.23125	0.193	0.561833	0.00991667	0.20925	0.387833	0.172917	0.154083	0.463417	0	0.157583
YA008	57	M		0.724083	0.3485	0.328667	0.778083	0.0999167	0.33425	0.660417	0.292417	0.278167	0.686	0.09675	0.281167	0.410083	0.1305	0.153083	0.45475	0.0319167	0.16325	0.725417	0.31225	0.35225	0.786333	0.107083	0.356167	0.662667	0.266917	0.284583	0.7065	0.0246667	0.289083	0.426583	0.110417	0.16325	0.45225	0.0199167	0.171083
AP003	69	M		0.8107	0.3965	0.3154	0.8923	0.0838	0.3765	0.384333	0.129167	0.142333	0.462417	0	0.143833	0.3195	0.067625	0.10625	0.379625	0.003875	0.129375	0.7272	0.3158	0.387	0.8314	0.0123	0.4125	0.333	0.152583	0.156083	0.4725	0	0.170167	0.2995	0.075375	0.113875	0.36775	0.008	0.13125
jjp004	69	M		0.764	0.531	0.2885	0.779	0	0.293	0.553667	0.358333	0.135333	0.525	0.0241667	0.1515	0.475167	0.236333	0.1245	0.506333	0	0.127833	0.728833	0.571	0.322	0.786333	0	0.320333	0.538167	0.338	0.165167	0.524	0	0.169	0.473	0.184	0.132833	0.482167	0.007	0.139167
jjp007	66	M		0.831167	0.608833	0.352833	0.8755	0.147833	0.402333	0.489333	0.3215	0.167	0.551833	0.0351667	0.1745	0.465833	0.254167	0.162833	0.472333	0.0291667	0.165	0.848	0.614667	0.3565	0.800167	0.12	0.340833	0.503	0.344333	0.156833	0.518167	0.00583333	0.145333	0.444833	0.246667	0.1495	0.492167	0	0.154833
jjp022	72	M		0.748167	0.101333	0.2895	0.737833	0.0236667	0.331667	0.505167	0.0913333	0.1325	0.5295	0	0.151	0.374833	0.038	0.112	0.430833	0	0.108667	0.739667	0.277	0.324333	0.718667	0.0163333	0.338833	0.508833	0.279333	0.156167	0.590667	0	0.184833	0.3545	0.164333	0.125333	0.424667	0.0138333	0.132333
jjp038	64	M		0.692667	0.455	0.476333	0.8775	0.234	0.545833	0.361	0.206667	0.176667	0.563667	0.0826667	0.196333	0.3725	0.206	0.1435	0.518333	0.105167	0.157667	0.838333	0.323333	0.49	0.872333	0	0.525167	0.4965	0.112167	0.188333	0.543667	0	0.181333	0.4295	0.1165	0.164833	0.53	0.0338333	0.162667
pl035	63	M		0.8325	0.399167	0.410333	1.0125	0	0.537667	0.417	0.207125	0.182375	0.56025	0	0.21425	0.4525	0.1635	0.1595	0.522333	0.0138333	0.179667	0.823	0.436333	0.426333	0.857333	0.0208333	0.519667	0.48125	0.239375	0.19775	0.5825	0	0.200875	0.432167	0.173167	0.128667	0.504	0.0055	0.145333
YA009	72	M		0.58	0.441167	0.2485	0.683333	0.0495	0.232667	0.479833	0.347667	0.173583	0.572917	0.0465833	0.182167	0.4389	0.2478	0.1628	0.4909	0.0465	0.1668	0.551667	0.390667	0.237667	0.670833	0.0461667	0.223667	0.48925	0.320583	0.185083	0.54525	0.0213333	0.178917	0.4531	0.2532	0.1589	0.4727	0.0333	0.1585
YA010	63	M		0.521917	0.319333	0.188833	0.578333	0.0325	0.18925	0.429667	0.20175	0.146167	0.497583	0.0279167	0.15125	0.363812	0.127	0.115875	0.396437	0.0208125	0.12925	0.555833	0.288083	0.179417	0.548333	0.02375	0.190417	0.475167	0.252333	0.14975	0.499583	0.04125	0.157	0.365062	0.191125	0.110187	0.39275	0.0460625	0.11775
BB009	25	F		0.63	0.248375	0.133875	0.55525	0.00975	0.14025	0.43275	0.15075	0.145375	0.481875	0.003625	0.1495	0.3475	0.144833	0.125	0.4155	0.007	0.1235	0.596625	0.25275	0.156625	0.579875	0.060625	0.160125	0.4615	0.21875	0.147125	0.49975	0	0.138375	0.392333	0.154333	0.123833	0.4245	0	0.119333
BB015_	20	F		0.598833	0.324	0.2655	0.712833	0.0146667	0.2755	0.455125	0.171125	0.165875	0.52075	0.035625	0.172	0.358667	0.0888333	0.140667	0.400833	0.00916667	0.147833	0.535167	0.429833	0.226167	0.6245	0.0493333	0.250333	0.4535	0.2345	0.16775	0.486375	0.021875	0.1815	0.322333	0.068	0.129833	0.392667	0	0.155167
BB016	26	F		0.613167	0.336167	0.3615	0.762833	0.019	0.366167	0.40575	0.17675	0.111	0.488625	0.033125	0.149625	0.390667	0.0771667	0.117833	0.415	0	0.124167	0.553667	0.346	0.339833	0.744167	0.039	0.387167	0.384625	0.213625	0.1575	0.516625	0.03625	0.1735	0.4055	0.0593333	0.132333	0.4205	0	0.124
BB018	22	F		0.5535	0.410167	0.225167	0.597167	0.0303333	0.259833	0.466	0.0986667	0.194333	0.522667	0.0711667	0.175833	0.4434	0.0321	0.1664	0.4221	0.0171	0.171	0.5715	0.341833	0.296833	0.718833	0.0301667	0.317667	0.488	0.152833	0.199333	0.4845	0.0503333	0.2045	0.4528	0.1029	0.1493	0.4642	0	0.1741
BB019	22	F		0.451125	0.221	0.217625	0.57	0.0545	0.229625	0.3955	0.1673	0.1447	0.4672	0.0331	0.1671	0.324833	0.157	0.133333	0.424167	0	0.124667	0.441375	0.255375	0.230375	0.6185	0.07025	0.235625	0.4415	0.1822	0.1889	0.5575	0.0284	0.1801	0.334833	0.0631667	0.123167	0.422833	0.006	0.126667
BB036	23	F		0.5655	0.325	0.278833	0.810333	0.114667	0.272667	0.434667	0.202667	0.152	0.577833	0.0291667	0.187833	0.384667	0.118833	0.1185	0.417167	0.0585	0.157	0.601	0.288833	0.250167	0.743167	0.0513333	0.269333	0.497	0.194667	0.198	0.590667	0.0145	0.207333	0.374667	0.136833	0.134167	0.432167	0.0468333	0.134333
CL12	36	F		0.5815	0.512	0.333833	0.627167	0.264	0.310333	0.488833	0.418	0.219833	0.515667	0.1775	0.207833	0.394667	0.286	0.166167	0.416	0.0898333	0.151	0.587333	0.5305	0.325167	0.620167	0.136	0.311667	0.525667	0.396333	0.216667	0.498667	0.146	0.208167	0.422	0.2625	0.168167	0.423333	0.0851667	0.161167
CL15	26	F		0.6045	0.505333	0.309667	0.662667	0.244833	0.301333	0.465833	0.271167	0.1755	0.48	0.171167	0.166167	0.342333	0.217167	0.158333	0.412	0.128833	0.1505	0.578667	0.506	0.315667	0.652	0.260167	0.301333	0.439333	0.264833	0.1735	0.445667	0.176167	0.168667	0.372167	0.217167	0.152833	0.394	0.1105	0.149
CL16	37	F		0.618	0.594833	0.404667	0.718833	0.329667	0.419167	0.509667	0.360333	0.251667	0.5765	0.163833	0.252167	0.454	0.283833	0.176667	0.464333	0.156667	0.179833	0.576833	0.583833	0.364167	0.707333	0.308833	0.348167	0.4775	0.319167	0.238	0.5595	0.141333	0.223833	0.4055	0.2945	0.1735	0.452167	0.132167	0.169
CL19	29	F		0.924667	0.545	0.394333	0.919	0.366333	0.422667	0.440667	0.2205	0.1545	0.465	0.126667	0.158333	0.359833	0.112167	0.138	0.380833	0.0978333	0.1485	0.766333	0.494833	0.422333	0.888333	0.301667	0.464333	0.392833	0.215	0.183	0.452667	0.135333	0.185	0.3745	0.106	0.147167	0.397833	0.0598333	0.155167
CL3	30	F		0.871	0.662333	0.490333	0.860333	0.404333	0.4675	0.51875	0.356375	0.249125	0.552	0.112125	0.25975	0.4305	0.272833	0.1895	0.477167	0.118	0.181667	0.807333	0.651833	0.471833	0.835167	0.305167	0.468333	0.52625	0.3715	0.270625	0.57	0.20325	0.267625	0.431167	0.261167	0.197167	0.465	0.1045	0.174667
CL4	37	F		0.804667	0.653667	0.428667	0.832667	0.384	0.451667	0.586667	0.451167	0.323167	0.6045	0.274833	0.3045	0.475833	0.324333	0.2005	0.494	0.213333	0.201333	0.626833	0.639667	0.399667	0.835833	0.408	0.410167	0.515833	0.441167	0.271	0.622	0.2685	0.262167	0.5	0.3155	0.192	0.515667	0.194167	0.183167
jpl001	22	F		0.5025	0.2515	0.211	0.535333	0.0293333	0.208167	0.395167	0.226	0.167833	0.484167	0.0978333	0.160667	0.329833	0.096	0.132667	0.355667	0.0546667	0.1335	0.4345	0.325833	0.199167	0.535167	0.0323333	0.193833	0.3745	0.237167	0.176333	0.494667	0.019	0.179333	0.3065	0.115167	0.1295	0.356333	0.0395	0.141
jpl007	24	F		0.4575	0.408667	0.245833	0.592667	0.0121667	0.240333	0.398	0.338333	0.2115	0.536833	0	0.213	0.380125	0.17875	0.13675	0.43975	0.01875	0.136625	0.450667	0.417833	0.260333	0.633333	0.0141667	0.264	0.365833	0.266	0.207333	0.538833	0	0.1985	0.370875	0.186	0.14075	0.440625	0	0.14325
jpl009	26	F		0.637833	0.271	0.305167	0.617833	0.0131667	0.316	0.492	0.217333	0.225833	0.545	0.102	0.215667	0.3935	0.1675	0.174667	0.447667	0.0511667	0.171333	0.6305	0.241333	0.257	0.617833	0.0841667	0.262167	0.506667	0.174	0.208833	0.502833	0.0485	0.204333	0.433167	0.1515	0.16	0.435	0.018	0.155833
jpl011	33	F		0.5861	0.2761	0.2624	0.6495	0.1015	0.2668	0.490875	0.20875	0.197375	0.550125	0.039875	0.2055	0.3555	0.1285	0.15075	0.39725	0	0.1575	0.6068	0.2323	0.2581	0.6515	0.0562	0.2476	0.5075	0.202125	0.210625	0.5535	0	0.207125	0.37625	0.0805	0.1495	0.38625	0	0.147
jpl029	31	F		0.524167	0.157667	0.178	0.541	0.0233333	0.182	0.474875	0.165875	0.152	0.500875	0	0.154875	0.402667	0.119333	0.132167	0.447667	0.0208333	0.135	0.460833	0.221833	0.160333	0.5725	0.0176667	0.199833	0.44225	0.141875	0.163875	0.502	0	0.1525	0.3945	0.167333	0.1375	0.468	0.0156667	0.137333
jpl033	39	F		0.890417	0.5125	0.4575	1.03633	0.2065	0.468	0.435125	0.130625	0.183125	0.48575	0.09275	0.179375	0.338833	0.1015	0.106667	0.352333	0.0501667	0.115167	0.887167	0.572333	0.429167	0.94125	0.1395	0.506833	0.507	0.1965	0.19025	0.517375	0.02075	0.187125	0.325167	0.0656667	0.118167	0.353833	0	0.1235
BB026	42	F		0.728375	0.14375	0.3265	0.707625	0.014	0.34225	0.402333	0.0811667	0.163667	0.471167	0	0.166333	0.316167	0.0721667	0.127667	0.405333	0.0125	0.134667	0.562	0.1795	0.26575	0.764	0.023625	0.332	0.377667	0.0693333	0.139167	0.479667	0	0.158167	0.3585	0.0176667	0.149667	0.416667	0	0.146667
CL14	55	F		0.757167	0.586333	0.420833	0.735667	0.2565	0.415	0.4995	0.377833	0.234667	0.516667	0.028	0.219333	0.368833	0.2335	0.147	0.398333	0.0286667	0.148833	0.795667	0.649333	0.450167	0.808167	0.313833	0.463333	0.536833	0.410333	0.246667	0.5505	0.215333	0.228	0.411833	0.269333	0.1545	0.416167	0.0773333	0.152167
CL6	48	F		0.6475	0.453	0.3405	0.644	0.2445	0.321333	0.503167	0.355667	0.207167	0.526333	0.152833	0.195667	0.367333	0.181667	0.138	0.386833	0.0668333	0.1285	0.644667	0.4625	0.333167	0.646333	0.192833	0.338	0.513333	0.386167	0.225333	0.5305	0.133833	0.2095	0.3705	0.172833	0.136667	0.375667	0.0638333	0.1355
jpl012	50	F		0.532333	0.398333	0.186167	0.607833	0.0365	0.194333	0.4815	0.299667	0.1195	0.522667	0.0318333	0.1345	0.417833	0.225833	0.1065	0.454167	0	0.132667	0.491	0.3905	0.202333	0.631	0.0125	0.204167	0.443833	0.300167	0.1575	0.536667	0.0111667	0.1495	0.39	0.204833	0.103833	0.445333	0	0.114833
jpl022	55	F		0.790167	0.533	0.393	0.8075	0.0241667	0.381	0.596333	0.345833	0.276	0.576167	0.0396667	0.2915	0.404	0.170333	0.160167	0.4245	0.0191667	0.159	0.682667	0.372333	0.349333	0.726667	0.092	0.4165	0.572833	0.3265	0.238333	0.602333	0.0178333	0.2405	0.359667	0.159	0.145	0.397333	0.00483333	0.142833
jpl026	57	F		0.868	0.381333	0.4485	0.897333	0.186333	0.484	0.5305	0.251667	0.198833	0.549667	0.0498333	0.213667	0.392167	0.115833	0.1465	0.426333	0.0558333	0.156333	0.811333	0.438833	0.437167	0.891167	0.0633333	0.522167	0.510333	0.187	0.195333	0.543	0.0125	0.216167	0.3765	0.131167	0.146667	0.415167	0.0336667	0.161167
jpl027	49	F		0.580667	0.316167	0.325	0.682	0.0136667	0.329833	0.368167	0.186	0.175167	0.469833	0.0055	0.183	0.303833	0.153	0.140833	0.3915	0	0.1415	0.560667	0.356667	0.354333	0.6825	0.0331667	0.332333	0.449	0.168833	0.174	0.485833	0.0441667	0.1815	0.3535	0.120333	0.147833	0.397333	0	0.143333
jpl031	42	F		0.832125	0.778	0.4515	0.95375	0.542875	0.474625	0.477667	0.393833	0.202	0.562667	0.236333	0.1875	0.343833	0.226	0.1255	0.385	0.131	0.1305	0.853625	0.83875	0.502875	0.9665	0.596875	0.538375	0.5675	0.409	0.236667	0.575333	0.2945	0.243833	0.366333	0.203	0.125667	0.393833	0.187833	0.1385
jpl034	55	F		0.8015	0.463125	0.30925	0.8005	0.066125	0.333	0.49975	0.2635	0.153125	0.499375	0.016875	0.16525	0.321167	0.149167	0.1205	0.317333	0.00583333	0.126833	0.81225	0.462375	0.296	0.744375	0.042	0.295125	0.514	0.237625	0.160125	0.49725	0.02975	0.156875	0.340833	0.114667	0.1305	0.3465	0.0548333	0.142167
jpl016	79	F		0.6655	0.248375	0.282875	0.665125	0.119875	0.301125	0.5115	0.10475	0.187125	0.55425	0.089625	0.213375	0.354625	0.047375	0.1425	0.404625	0.05675	0.13825	0.6795	0.30025	0.297875	0.67	0.144625	0.3415	0.5505	0.205875	0.19775	0.55075	0.049875	0.213125	0.384	0.112875	0.12175	0.390625	0.0195	0.133625
jpl017	68	F		0.4695	0.10825	0.1685	0.49875	0.063	0.1795	0.6245	0.2145	0.211	0.612	0.087	0.2715	0.446833	0.1355	0.172833	0.448667	0.0166667	0.1755	0.50875	0.20675	0.15775	0.505	0.05625	0.16875	0.575	0.0525	0.2435	0.6375	0.0325	0.2915	0.422833	0.0801667	0.1465	0.4615	0.1195	0.1615
jpl023	63	F		0.969	0.757333	0.559	0.9715	0.392833	0.55	0.633333	0.454667	0.288833	0.632333	0.234833	0.267667	0.410667	0.2455	0.1605	0.428333	0.132167	0.163667	0.952	0.735333	0.531333	0.9645	0.393	0.573833	0.572167	0.440333	0.292333	0.617	0.142	0.282833	0.3625	0.234	0.152167	0.405	0.0871667	0.152833
BB002	28	M		0.713667	0.692333	0.373	0.778833	0.105167	0.3325	0.514167	0.440667	0.182167	0.604333	0.00733333	0.165667	0.42775	0.23875	0.119	0.477375	0.00525	0.123875	0.8125	0.552333	0.329167	0.7755	0.120167	0.380833	0.568333	0.46	0.198167	0.624167	0	0.207167	0.40275	0.126	0.11875	0.468125	0	0.1395
BB003	22	M		0.77975	0.472	0.4705	0.833333	0.0305	0.497167	0.5395	0.311	0.215167	0.557167	0	0.246167	0.2946	0.0802	0.1011	0.3014	0.0179	0.095	0.826333	0.5745	0.375	0.857833	0.0458333	0.348333	0.502	0.356167	0.218833	0.575833	0	0.204833	0.2816	0.1112	0.0808	0.309	0	0.0864
BB005	20	M		0.559667	0.367333	0.265167	0.756833	0.0516667	0.294167	0.507667	0.2305	0.160167	0.600833	0.0395	0.193667	0.453375	0.07025	0.132625	0.50975	0.0135	0.15375	0.533667	0.392333	0.234333	0.7405	0.0191667	0.251333	0.473	0.252	0.169	0.579833	0	0.182	0.43275	0.160625	0.141875	0.504625	0.010875	0.162875
BB006	22	M		0.5932	0.3983	0.303	0.7516	0.0798	0.301	0.451375	0.27625	0.13625	0.5335	0.034625	0.1665	0.3864	0.1414	0.1178	0.3865	0.0181	0.1394	0.4912	0.368	0.2827	0.7376	0.11	0.3159	0.442625	0.244375	0.158375	0.5145	0.02375	0.182375	0.336	0.138	0.1231	0.3946	0.0419	0.1403
BB010	27	M		0.465375	0.40275	0.30525	0.697125	0.06475	0.30725	0.508125	0.29525	0.23575	0.5855	0.06775	0.236375	0.461625	0.211	0.17	0.469	0.042375	0.154875	0.519375	0.33275	0.287625	0.6905	0.041875	0.324625	0.44725	0.297375	0.243625	0.615375	0.01375	0.261375	0.43225	0.15	0.165	0.477375	0.04275	0.177
BB011	34	M		0.619667	0.232833	0.176	0.677333	0	0.237167	0.371833	0.144667	0.143833	0.583167	0.0176667	0.189	0.4225	0.0361667	0.147667	0.445833	0	0.1615	0.668833	0.216833	0.285333	0.763333	0	0.277167	0.481833	0.162667	0.226333	0.581667	0.0281667	0.229333	0.403667	0.0693333	0.136	0.446167	0.02	0.148
BB012	27	M		0.8105	0.325625	0.307125	0.945375	0.062625	0.361375	0.42475	0.169875	0.142875	0.457375	0.0125	0.167875	0.2555	0.081	0.1115	0.274167	0	0.1225	0.828875	0.447625	0.29175	0.899125	0.036625	0.339125	0.4135	0.173125	0.10675	0.474125	0	0.1385	0.260667	0.0921667	0.107	0.259167	0	0.125167
BB013	25	M		0.560167	0.4175	0.275167	0.704833	0.0471667	0.291167	0.417625	0.18725	0.153375	0.533875	0.025875	0.169375	0.307333	0.1425	0.130667	0.391667	0.0256667	0.132833	0.563667	0.439167	0.318833	0.708333	0.114333	0.313	0.39975	0.2475	0.174	0.55325	0.012375	0.176125	0.3735	0.125	0.141167	0.393333	0.0398333	0.121167
BB014	34	M		0.533875	0.217125	0.179125	0.427625	0	0.175125	0.444833	0.178167	0.136833	0.402667	0.007	0.131	0.352	0.162625	0.09675	0.42225	0.00625	0.10175	0.5635	0.263875	0.214125	0.506625	0	0.207875	0.492833	0.218	0.164	0.479833	0	0.135333	0.366125	0.118375	0.134	0.389125	0	0.13275
BB029	31	M		0.63025	0.352	0.2395	0.68925	0.048	0.26225	0.549	0.306667	0.190667	0.512	0.0231667	0.204333	0.383	0.0911667	0.1295	0.3765	0	0.125333	0.66975	0.31925	0.32325	0.71325	0	0.345	0.480167	0.222	0.1955	0.547	0	0.1835	0.317333	0.112167	0.1365	0.385167	0	0.150333
CL13	34	M		0.8365	0.627667	0.530667	0.954167	0.352333	0.5955	0.5475	0.415375	0.295	0.617625	0.185125	0.268375	0.394333	0.264	0.182667	0.451	0.113333	0.172167	0.832667	0.704333	0.546	0.934333	0.189	0.581667	0.598375	0.409125	0.282375	0.627	0.162625	0.277125	0.410667	0.262167	0.178333	0.4465	0.0793333	0.168333
CL2	29	M		0.75	0.618667	0.487667	0.762	0.331	0.483333	0.566667	0.380667	0.212333	0.563333	0.191667	0.2005	0.42	0.242833	0.150667	0.417667	0.107167	0.148333	0.663167	0.658667	0.451667	0.793	0.262167	0.445667	0.572	0.405333	0.208667	0.5805	0.200833	0.201833	0.4315	0.252667	0.151	0.421833	0.098	0.1495
CL7	33	M		0.8515	0.643	0.5185	0.869	0.223	0.541667	0.641	0.433833	0.2835	0.675	0.1945	0.276167	0.377167	0.169667	0.15	0.416	0.0776667	0.146167	0.852167	0.621	0.511167	0.889167	0.3155	0.535833	0.624167	0.370833	0.290667	0.659	0.158333	0.286667	0.386	0.165	0.145	0.413333	0.0556667	0.153667
jpl005	24	M		0.664667	0.449833	0.278167	0.66	0.0413333	0.2775	0.579167	0.4015	0.212667	0.579667	0.014	0.2125	0.449333	0.301833	0.158833	0.464333	0.0055	0.153333	0.611167	0.471333	0.234333	0.644833	0	0.208	0.583333	0.368	0.188833	0.544667	0.01	0.191	0.41	0.258167	0.140667	0.446667	0.018	0.1425
jpl013	37	M		0.681	0.568667	0.332333	0.747	0.355	0.3285	0.616667	0.459333	0.227667	0.5785	0.191667	0.235833	0.469167	0.294167	0.162833	0.491667	0.0965	0.1585	0.565167	0.466	0.281333	0.740833	0.118333	0.2745	0.373333	0.381	0.2415	0.621	0.0441667	0.239	0.428167	0.270167	0.1445	0.492667	0.0515	0.154833
jpl014	32	M		0.6971	0.3863	0.3824	0.8701	0	0.4062	0.407667	0.167667	0.180333	0.554333	0	0.2015	0.392125	0.15475	0.18225	0.513375	0	0.191125	0.7459	0.4111	0.3408	0.8854	0.0267	0.3474	0.359	0.166833	0.150333	0.577167	0	0.153	0.47125	0.141625	0.1605	0.51025	0	0.165375
jpl015	29	M		0.9155	0.5875	0.475333	1.05883	0.131667	0.508833	0.6205	0.31225	0.27125	0.69475	0.09275	0.28875	0.408833	0.0381667	0.1445	0.4225	0.0481667	0.142833	0.934833	0.6945	0.479167	1.056	0.131333	0.478833	0.58975	0.32975	0.26875	0.65875	0.06825	0.286	0.369667	0.0921667	0.136333	0.417167	0.0138333	0.144167
jpl018	38	M		0.545833	0.5215	0.332667	0.746333	0.042	0.314167	0.464667	0.305833	0.189167	0.553333	0.0336667	0.188167	0.392667	0.206167	0.1425	0.473167	0.017	0.1495	0.683	0.526833	0.3505	0.745833	0.087	0.3445	0.5125	0.317333	0.180333	0.544667	0.0166667	0.198333	0.451167	0.178333	0.131	0.474167	0.0208333	0.144333
jpl020	32	M		0.522333	0.411	0.234667	0.639	0.00733333	0.231167	0.477667	0.302167	0.164833	0.538833	0.0388333	0.1695	0.394167	0.21	0.154	0.4315	0.0105	0.148833	0.583	0.436167	0.282667	0.656333	0.0466667	0.2615	0.553833	0.369833	0.1785	0.563167	0.0728333	0.174	0.427333	0.228333	0.164	0.441667	0.0803333	0.154
BB027	51	M		0.685667	0.349167	0.359833	0.887833	0	0.400333	0.424625	0.1805	0.15875	0.498125	0	0.162375	0.365167	0.0948333	0.138333	0.413833	0	0.149333	0.7255	0.405833	0.401833	0.896667	0.0225	0.430167	0.445125	0.183625	0.141875	0.51975	0.01525	0.15875	0.391	0.107667	0.135167	0.4115	0	0.15
BB028	49	M		0.775	0.3295	0.254833	0.797333	0.0541667	0.264667	0.6045	0.144	0.1615	0.577333	0.0138333	0.185833	0.578667	0.170833	0.143833	0.556833	0.0675	0.170833	0.712833	0.262167	0.274	0.766667	0.091	0.300333	0.544333	0.147167	0.205167	0.5635	0	0.230167	0.4675	0.276	0.200667	0.5405	0.129167	0.209
BB030	43	M		0.802167	0.654667	0.303333	0.797333	0.0343333	0.313833	0.508	0.383	0.166333	0.595333	0	0.165167	0.400125	0.194	0.126125	0.439125	0	0.116875	0.651167	0.456833	0.330833	0.798667	0.048	0.320333	0.433667	0.292333	0.161167	0.552333	0	0.2	0.369625	0.0715	0.117	0.453125	0	0.13375
CL1A	60	M		0.597	0.495333	0.352667	0.615667	0.325333	0.317	0.524333	0.425333	0.272	0.5225	0.2755	0.245167	0.431	0.293333	0.183833	0.4405	0.183167	0.167833	0.650167	0.454833	0.3345	0.614833	0.2795	0.307	0.565333	0.414333	0.24	0.531667	0.226667	0.216667	0.444833	0.2725	0.164833	0.435667	0.170167	0.161
CL5	52	M		0.982	0.754333	0.596667	0.868833	0.394833	0.5745	0.536	0.41	0.215833	0.5505	0.186667	0.196833	0.372	0.202833	0.157833	0.378833	0.0601667	0.156833	1.00083	0.714833	0.509167	1.0125	0.414	0.5035	0.5705	0.356667	0.193667	0.553167	0.143167	0.193667	0.395	0.197667	0.148167	0.382833	0.0721667	0.1445
jpl003	43	M		0.601833	0.373333	0.1715	0.6135	0.0528333	0.169333	0.468167	0.283333	0.116	0.509	0.0156667	0.128833	0.363333	0.230667	0.102833	0.393	0	0.109	0.604167	0.448333	0.222167	0.630167	0	0.214167	0.432333	0.298	0.1495	0.5275	0.0118333	0.150667	0.3815	0.25	0.109167	0.395833	0	0.121333
jpl008	49	M		0.7415	0.440667	0.383	0.844833	0.0228333	0.387	0.432625	0.19125	0.172	0.504125	0.03375	0.180625	0.3505	0.154	0.131833	0.4335	0.0263333	0.150833	0.750333	0.4775	0.439	0.814667	0.0798333	0.4575	0.434	0.232125	0.164625	0.516625	0.058375	0.160125	0.396167	0.113833	0.153167	0.432167	0.0128333	0.162833
jpl025	57	M		0.552167	0.3475	0.358	0.843	0.2775	0.349	0.4745	0.252333	0.180167	0.634333	0.1655	0.176333	0.385333	0.1265	0.130833	0.429667	0.0683333	0.134	0.690333	0.375667	0.400833	0.853	0.306833	0.439	0.5545	0.277667	0.207667	0.643	0.176667	0.188833	0.379667	0.0921667	0.153833	0.468167	0.012	0.155667
jpl030	56	M		0.56575	0.411875	0.256875	0.65775	0.201375	0.25425	0.592	0.422333	0.2475	0.618	0.2155	0.195333	0.4525	0.181	0.152	0.45425	0.07625	0.15325	0.798125	0.4745	0.497	0.843	0.230625	0.493125	0.549167	0.313333	0.208167	0.6195	0.173	0.202333	0.43675	0.1705	0.16975	0.44975	0.13375	0.16625
jpl032	42	M		0.901	0.5805	0.510833	0.8975	0.191833	0.526667	0.565333	0.3565	0.247833	0.589	0.153	0.246167	0.28225	0.086125	0.114625	0.296625	0.02125	0.120375	0.729167	0.674833	0.526167	0.8045	0.211	0.488667	0.554	0.2805	0.251667	0.568333	0.09	0.266833	0.3045	0.092625	0.123375	0.324375	0.044125	0.117875
jpl035	55	M		0.6095	0.5255	0.365333	0.793	0.207333	0.387	0.462667	0.372667	0.210333	0.609	0.109333	0.210667	0.346667	0.201	0.157167	0.438	0.0588333	0.164167	0.817667	0.450833	0.394833	0.847333	0.174333	0.432833	0.549833	0.299833	0.2075	0.612833	0.0698333	0.22	0.4065	0.1315	0.157	0.457667	0.0698333	0.168
jpl019	80	M		0.865167	0.422667	0.502833	0.8515	0.0531667	0.5135	0.737	0.404667	0.382667	0.770667	0.0106667	0.3875	0.627833	0.298333	0.211167	0.614333	0	0.229667	0.832833	0.269333	0.564167	0.847833	0.0498333	0.593333	0.706167	0.247833	0.3035	0.764833	0.0553333	0.391667	0.623	0.193	0.187	0.627	0.0483333	0.2115
jpl021	61	M		0.617333	0.3385	0.218	0.631	0.1705	0.222333	0.49	0.231167	0.157833	0.529667	0.0306667	0.174	0.398	0.1965	0.138167	0.429333	0.0408333	0.162667	0.504667	0.3765	0.204833	0.647833	0.0866667	0.206833	0.402333	0.266167	0.146667	0.535667	0.0466667	0.176333	0.393833	0.214	0.147167	0.4365	0.0363333	0.155667
jpl024	64	M		0.745333	0.634167	0.397	0.764	0.259333	0.3895	0.701	0.622167	0.396	0.7495	0.338667	0.385333	0.484333	0.351667	0.1915	0.502167	0.220333	0.197167	0.667333	0.642333	0.410667	0.754667	0.504167	0.434333	0.578667	0.636	0.417167	0.752333	0.522333	0.431167	0.495667	0.3495	0.18	0.511667	0.175	0.175
jpl028	61	M		0.489	0.4185	0.419125	0.777125	0.28775	0.446625	0.448333	0.309	0.290167	0.622667	0.1965	0.284833	0.453333	0.242667	0.230667	0.5815	0.158	0.2455	0.779	0.455	0.41075	0.80475	0.20425	0.43375	0.620167	0.341167	0.294333	0.619333	0.141167	0.286167	0.545667	0.295833	0.215333	0.5765	0.152333	0.228

## Sheet: CA
			Side	Right																		Left
			Speed	Slow						Preferred						Fast						Slow						Preferred						Fast
			Zones	1	2	3	4	5	6	1	2	3	4	5	6	1	2	3	4	5	6	1	2	3	4	5	6	1	2	3	4	5	6	1	2	3	4	5	6
subject	age	sex
AP001	39	F		14.5333	27	18.1	15.6	5.06667	19.7333	16.5333	27.0667	18.5667	16.4	3.63333	17.7667	17.8333	22.3667	18.8667	18.8333	3.5	18.7333	16.6	24.8	18.7	16.2333	3.53333	20.2667	18.5333	21.8333	18	18.3667	3.76667	19.5	17.3667	23.3	20.1333	18.0333	1.53333	19.7
AP002	34	F		21.5	15	19.825	22.425	0.125	21.275	24.7333	7.06667	16.1	31.6333	0	20.5333	21.575	2.75	23.575	26.1	0	26	21.3	13.925	19.6	24.05	0.325	20.775	17.6667	10.9667	23.1333	27.5	0	21	21.05	3.8	22.375	27.425	0	25.525
AP004	24	F		20.7333	20.9	16.3333	25.7	0.866667	15.5333	20.3833	8.45	21.4167	29.5333	0	20.3333	25.5667	7.05	20.0167	26.8833	0	20.5	20.9667	17.1667	16.6667	25.9	1.5	17.9333	23.2	8.76667	18.7333	29.0667	0.116667	20.1667	21.4	7.2	21.4	28.7667	0.166667	21.1167
AP007	32	F		23.6625	9.9375	18.8125	28.1	0	19.5375	25.4714	6.35714	18.2429	28.6286	0.142857	21.2714	22.8333	7.68333	19.1167	28.25	0.116667	22.0167	21.725	13.65	16.7625	27.975	0.5125	19.55	21.1429	15.0143	16.9429	27.4143	0.714286	18.8286	21.8833	15.2833	18.5333	25.75	0.45	18.25
AP010	25	F		24.3667	9.51667	17.5833	24.3	1.73333	22.6167	22.4667	8.06667	22.2667	25.7	0	21.6	22.9286	7.15714	20.1429	27.6857	0.0857143	22.0429	23.05	10.2833	17.0167	25.1167	2.31667	22.3167	21.9333	7.5	22.8667	23.9667	0	23.9667	24.2143	5.91429	20.2429	29.5571	0.142857	20.0143
jjp009	25	F		26	5.3	20.2	25.9333	0	22.7	26.5667	6.23333	19.3	25.6667	0.2	22.2	24.1333	2.46667	20.8667	29.1	0	23.4667	28.2	7.06667	13.9333	28.1	0	22.6	27.2333	5.63333	19.4	24.4667	0	23.4667	26.1333	6.3	18.5667	28.6	0	20.3667
jjp014	33	F		21.3667	19.2667	18.3667	20.4	1.4	19.3	17.9667	22.6667	18.8333	20.9333	1.93333	17.6333	20.2	18.7	17.9	22.4	0.966667	20.1	17.5333	24.6667	18.3333	18.9667	2.46667	18.0667	18.2	20.3333	19.2	21.9	1.9	18.5	18.6	20.1333	21.3333	21.2	1.53333	17.2333
jjp032	28	F		25.5667	12.8667	15.5	24.3667	0.0666667	21.6333	23.9	11.3	22.45	22.1	0	20.2	24.4	8.33333	18.6667	26.1667	0.2	22.4	27.1333	14.9	15.6667	20	0.633333	21.8	25.1	14.8	16.55	24.55	0.45	18.6	18.8	13.3333	19.8667	26.0333	0	22.0667
jjp034	29	F		19.9	24.0333	18.1	19.1333	0.5	18.3333	16.8667	14.5	23.2667	23.9667	0	21.4667	20.1	15.7667	21.4667	22.8	0	19.9	19.7	22.1	19.1333	18.9	1.2	18.9333	18.8	17.0667	21.6	20.8333	0.5	21.2333	22.8	12.4667	20.2667	25.5	0.433333	18.6333
pl002	19	F		19.075	25.75	16.95	20.325	0.325	17.575	18.7333	17.8667	20.8667	22.8667	0.666667	19.0333	21.6	12.775	21.55	25.475	0.275	18.35	19.675	24.775	18.4	19.875	0.2	17.15	19.5	20.2333	19.3	20.8667	0.166667	19.9667	19.2	12.8	21.85	23.425	0.55	22.225
pl006	23	F		24.8667	5	19.1333	31.2	1.03333	18.9	22.625	5.8	20.3	30.325	0.75	20.25	23.3667	5.8	18.2333	31.9333	1.23333	19.4333	21.7667	12.4667	20.0667	25.7333	1	18.9667	23.55	9.275	20.45	26.45	1.075	19.35	24.9667	6.03333	19.9333	28.3333	1.13333	19.6
pl011	28	F		21.8667	17.3667	19.6	22.1333	0	19.1333	20.5	14.9667	21.5667	22.7	0	20.4	20.3	14.0333	22.7667	23.1667	0	19.7	20.9667	18.7667	18.3	23.3667	0.333333	18.3333	21.2333	17.1667	21.5333	20.4	0.433333	19.3333	18.825	18.325	21.225	23.125	0.65	18
pl016	30	F		20.3333	17.7333	20.1667	22.1667	0.333333	19.2667	19.3	16.85	21.575	21.325	0.9	20.2	21.7	12.0667	21.6667	23.9667	0	20.6667	21.8	13.6	21.6333	23.0333	0.833333	19.2	20.1	14.875	21.45	21.725	1.075	20.85	20.8667	10.7333	24.4333	21.3	0.133333	22.6333
pl029	22	F		23.1	11.3333	17.2667	26.8333	0.533333	20.9667	20.3333	9.13333	20.9	28.8	0.366667	20.6	23.6333	4.4	20.6333	29.6333	0	21.6333	25.5	15.3	12.8667	25.4667	0.266667	20.6333	24.2333	8.46667	20.1333	25.6333	0	21.5667	23.7	5.06667	16.2667	29.5667	0	23.2667
pl030	26	F		19	22.7333	18.2	20.8	0.833333	18.3667	18.7	16.8667	20.1	24.3667	1.06667	19	21.2333	16.8	20.2333	22.7667	0.7	18.4333	19.0333	20.8	18.0667	22.3	1.26667	18.5667	20.5	15.8	19.9333	23.2	1.46667	19.2333	21.4667	13.0667	19.5	26.3333	0.8	18.8667
pl032	38	F		18.9333	22.4333	20.1667	17.8667	1.7	18.9333	17.5	19.4333	19.8667	22.7667	1.43333	19.0333	20.5333	10.1667	22.6333	23.4333	1.2	22.0667	18.5667	22.3333	21.3333	18.7667	1.03333	18.0333	19.5333	19.0667	19.6	22.3	1.26667	18.1333	21.2333	11.2333	20.9333	25.1333	0.833333	20.7333
pl033	23	F		22.7333	8.46667	20.4667	28.9667	0	19.3667	22.5667	5.66667	19.8333	29.8	0	22.1	22.2667	9.8	18.3333	28.6	0.466667	20.5667	19.7333	19.8333	18.3667	23.1	0.333333	18.6667	19.2667	17.0667	20.9	24.0667	0.166667	18.5333	17.5333	14.7667	22.4333	24.4	0	20.9333
pl038	30	F		21.4	17.6333	17.6667	22.6667	3.16667	17.6333	24.9333	13.1	19.9	21.1667	1.13333	19.8333	21.3333	10.1	20.9333	26.9	0	20.9333	21.1667	18.6	17.8333	21.2333	1.26667	19.8667	22.8667	17.9667	18.4667	21.6	0.8	18.2667	22.7	12.4	20.4333	23.8333	0	20.7333
pl042	32	F		21.7333	17.3667	19	24.6667	0	17.3333	21.3667	17.0333	18.9	23.1	0	19.6	21.875	5.65	21.9	27.125	0	23.425	20.8	19.1333	18.6333	23.2	0	18.2667	19.9	18.9667	17.6	25	0.566667	18.2333	23.575	10.35	19.325	27.125	0	19.6
pl048	26	F		23.5333	6.76667	21.7	28.2333	0.7	19.1	22.1	4.76667	21.4	28.5667	0.3	22.9667	22.6667	4.93333	24.5667	24.2	0	23.7333	22.7667	11.6667	19.2	26.6667	0	19.7667	26.1	7.56667	19.8667	29	0	17.6	30.8333	5.8	21.1	23.7	0.166667	18.6
YA002	36	F		21.9167	12.0333	18.3833	28	1.31667	18.3333	23.4125	12.1875	17.3625	28.275	1.0875	17.8	21.9833	12.75	17.65	29.0167	1.58333	17.0167	22.8667	8	19.9833	28.15	0.9	20.1167	22.0875	8.3375	20.475	28.675	0.6125	19.85	22.7167	9.36667	19.3167	28.8333	0.6	19.2
YA007	29	F		20.0833	21.6	18.1333	23.0667	0	17.1167	20.0167	21.1167	19.0167	22.5167	0	17.3833	20.78	12.38	21.78	25.24	0	19.84	18.5	23.75	18.5167	21.4167	0.3	17.5167	18.4333	23.0833	19	22.2333	0.25	17.15	20.5	16.22	19.56	24.98	0.1	18.76
AP008	49	F		23.6	12.35	16.3	24.75	1	22.15	25.425	10.4	15.4375	28.025	0.625	20.05	24.8	10.5429	17.0714	27.6571	0.7	19.3429	25.8	4.5	17.25	31.925	0.35	20.35	24.5875	6.3125	17.725	29.95	0.075	21.475	26.375	3.625	19.2875	30.5375	0.05	20.2125
jjp005	54	F		21.3	11.3333	23.2	19.7333	0.333333	24.1	21.6667	6.5	21.2	26.9333	0.266667	23.5	21.5667	9.16667	21.2333	28.5	0	19.5	20.6667	12.8	16.2	25.3667	1.33333	23.6667	19.7	10.7333	15.7333	29.9333	0.6	23.4	21.0667	9.43333	20.5	26.7667	0	22.3333
jjp006	52	F		29.4667	5.96667	17.6333	24.7667	0	22.2333	26.7667	6.83333	17.8333	27.2	0	21.5	25.2	7.86667	15.0333	25.2	0	26.8	27.6	10.9667	18.5333	22.7667	0.133333	20.0333	24.4	2.5	21.0667	26.6	0	25.5	27.7667	2.76667	18.4	27.3333	0	23.7333
jjp012	59	F		20.3	17.62	16.66	23.42	0.14	21.94	20.7667	11.9	19.1333	23.9333	0	24.2333	20.6	14.9333	18.3333	21.8333	0.266667	24.0667	20.26	15.46	16.84	22.7	0	24.8	20	15.5333	18.0333	22.3667	0	24.1	24.3333	12.5333	18.6	22.0667	0.2	22.3333
jjp018	53	F		19.6333	25.2333	17.1333	19.0667	1.5	17.4667	20.7667	19.6667	18.8	20.1667	1.2	19.5	21.4	14.4333	19.8	24.3333	1.03333	19.1	23.8667	9.43333	20.0333	22.7	1.06667	22.9667	26.7	2.5	22.1667	26.1	0.7	21.8667	24.7333	3.9	22.7	23.8333	0.5	24.4
jjp021	56	F		23.5	16.6333	19.0667	21.7667	0.5	18.6	24.1	16.3667	19.2667	23.7667	0	16.6	21.2	13.8333	20.1333	24.4333	0	20.4333	23.2333	12.3	20.1667	22.6333	0.1	21.6667	23.2667	5.7	21.7	28	0	21.5	24.2333	8.73333	19.4333	27	0.3	20.3333
jjp023	55	F		20.55	13	24.2	18.8	1	22.55	22.45	14.75	20.05	20.55	0.45	21.75	19.7333	12.3	24.6	21.6	0.166667	21.6	18.8	24.2	20.75	15.85	0.6	19.85	18.05	26.1	19.25	17.3	0.75	18.5	19.2333	21.8	20.0333	18.5667	0.166667	20.1667
jjp026	54	F		21.6	15.8333	18.7667	21.9667	2.26667	19.6333	24.5667	9.16667	21.1	23.8	1.43333	19.9667	21.8333	14.4333	18.7	23.2	1.8	20.1333	22.7	7.23333	21.1333	24.4333	2.93333	21.6667	24.4333	5.36667	20.6667	24.3667	2.13333	23.0667	24.1667	5.63333	20.1333	25.9	1.4	22.6667
jjp027	48	F		24.2333	1.16667	20.1333	32.1333	0	22.3667	24.3	1.56667	20.6333	29.4	0.233333	24	27.8667	0	19.9667	33.4333	0	18.8	30.1333	2.16667	18.6333	25.0667	0	24.0333	23.3333	2.86667	19.3	31.5333	0.233333	22.8	25.6	0	21.8667	33.8333	0	18.7
jjp028	57	F		31.1	3.26667	12.8667	30.3667	0	22.4667	24.7	4.1	22.8667	23.4667	0	24.9333	23.0667	0.766667	26	23.7	0.266667	26.3333	25.5	6.86667	21.7	23.3	0.266667	22.4667	26.1	7.63333	21.0333	21.3667	0.166667	23.8	24.4	3.06667	22.6333	27.7	0	22.3667
pl012	50	F		19.7	18.9333	18.8667	22.3333	0.333333	19.9	19.7	18.4	19	23.2	0.7	19	16.4333	15.6	20.8	25.0333	0	22.1667	19.4	15.3333	20.5667	22.5333	1.66667	20.6333	18.5	18.2	19.4667	21.8333	1.06667	21.0667	19.2	12.9	21.6667	26	0	20.3333
pl014	48	F		19.8	19.7667	18.4333	20.9	1.73333	19.3333	19.6	18.2	20.1	21.6667	1.13333	19.4333	18.5667	21.1	18.1	22.6333	1.1	18.4667	21.0667	19	18.0333	19.5333	2.46667	20.0333	19.4333	18.1	19.9333	21.3	2.33333	19	19.4333	18.6333	19.4667	20.1	0.933333	21.5
pl015	49	F		19.7	16.2	19.3	23.9667	1.93333	19.0667	19.7667	11.4667	19.5	26.5	2.56667	20.3	22.3667	10.9	20.6	24.0667	3.23333	18.8333	17.6	26.2	18.1667	17.3	3.86667	17.0333	19.2	19.4333	17.9667	22.4667	2.26667	18.8333	15.6333	19	19.1333	19.1667	7.4	19.8
pl018	59	F		17.2667	25.8	18.5333	17.7667	2.33333	18.4	16	26.1667	18.3667	19.1333	2.16667	18.2333	18.8667	22.6333	17.4667	21.5667	2.33333	17.3	17.2	16.9333	21.9333	18.5667	2.5	22.7667	18.7333	22.6	17.5	21.2333	2.43333	17.6333	16.1667	16.2	22.1	21.4333	1.76667	22.4333
pl019	58	F		16.9667	21.3	19.6333	19.9	0.8	21.5	18.1667	10.5667	20.9333	26.6667	0.366667	23.3333	18.6	17.5333	16.8333	28.2667	0.766667	17.9	19.6333	18.3667	18.7	23.6667	1.06667	18.6	19.1667	14.7667	20.7333	25.3333	0.566667	19.5	21.5667	11	21.2667	26.3	0.333333	19.7333
pl021	47	F		19.2333	20.1	19.4	20.5333	1.56667	19.1667	19.2	18.5	18	23.1333	0.266667	21	23.2333	14.9	19.0667	24.6667	0	18.1	19.1	19.1	20.0667	22.1333	0.133333	19.4667	21	16.1667	20.1	23.6667	0.166667	18.8667	23.5667	12.1333	18.2	26.5333	0.366667	19.3667
pl026	50	F		20.3333	17.3333	19.1667	23.5	1.6	18.1667	22.6	15.8667	18.1	24.7	1	17.8667	23.1333	13.7333	19.6	24.5333	0.4	18.6333	22.2667	21.2	15.0333	24.2333	1.7	15.6667	21.9	24.1333	15.6667	22.3333	1.6	14.5667	22.3	15.4333	17.5	24.8333	1.1	18.8667
pl027	58	F		18.3333	24.3333	19.5	19.1667	1.03333	17.8333	16.3333	17.2667	20.2333	24	0.933333	21.2333	18.3333	15.7333	17.3	25.5333	0.3	22.9	17.3667	20.1333	21.9667	18.9333	1.33333	20.2667	17.0667	22.4333	21.7667	19.4667	0.2	19.2333	16.2	18.5667	22.2	20.3	0.133333	22.7667
pl040	56	F		24.8333	14.7	16.1333	26.4667	0.366667	17.5333	25.3667	12.6667	16.7	26.3	0.266667	18.6667	24.7	11.4	18.9333	26.0333	0	19.1667	29.2	13.1	16.1	21.7	0.133333	19.8	25.1	13.6333	17.2333	26.5667	0.166667	17.3667	25.4667	9.86667	18.3667	28.6667	0.2	17.5333
pl047	42	F		20.1333	19.6667	16.3667	24.5667	0.7	18.6	21.6667	18.2	15.6667	25.7333	1.56667	17.4333	21.9667	11.3	16.1	29.0333	0.166667	21.4333	21.2667	18.9	17.4	24.0333	0.8	17.7	22.5333	11.8333	19.2333	27.2	0.866667	18.4	25.2333	9.36667	19.2333	25.8333	0.366667	20.0667
YA001	57	F		26.575	8.325	19.35	26.55	0	19.175	26.04	8.9	18.26	28.18	0	18.64	26.1714	10.7571	18.1429	27.1286	0.442857	17.4571	26.175	7.3	19.05	25.8	0.45	21.3	26.14	7.92	18.22	27.14	0	20.62	26.9714	6.07143	18.8	27.4286	0	20.8
YA005	49	F		20.4444	18.1222	18.8667	23.5222	1.53333	17.5889	20.4714	16.5	18.6429	24.8857	1.42857	18.2	22.38	13.56	18.18	26.3	1.54	18.18	20.7556	17.1111	18.7	23.7889	0.966667	18.7889	21.3429	13.5714	20.1714	24.7	0.914286	19.3429	21.5	10.18	21.16	26.46	0.64	20.12
AP009	63	F		24.775	12.25	18.725	25.15	0.075	19.15	24.0667	10.0667	20.5	24.9333	0	20.4333	22.3667	10.5333	22.5	23.8333	0.3	20.5667	25.725	12.75	19.975	22.75	0	18.9	27.7	8.76667	20.3667	24.1	0	19.2333	25.0333	11.1667	19.0667	24.6667	0	20.2
jjp001	81	F		21.4	18.7333	18.1667	19.6	0.866667	21.1333	19.7333	18.4333	20.4333	20.3667	0.833333	20.2333	23.3667	8.8	21.9	21.6	0.433333	24.1	24.1667	10.5667	19.9667	24.7	0.6	20.1667	23.6667	12.5667	18.8667	23.8	0.533333	20.6	21.8667	14.3333	18.8333	25.3	0.966667	18.8667
jjp003	68	F		18.7333	20.7	20.9667	18.2667	0.666667	20.8	22.7667	17.8333	18.5	23.4667	0	17.3333	20.3667	15.8667	17.9	24.7333	0.6	20.7	19.8667	19.8	17.5333	21	0.333333	21.5	20.8	15.3333	21.7333	21.3	0	20.8667	16.4333	16.8333	22.5	22.1667	0	22.1333
jjp017	63	F		26.8667	9.3	13.7	29.8333	1.46667	18.8333	27.7333	8.03333	14.7333	28.8667	0.633333	20.1333	26.8333	6.46667	15.1333	27.8	1.53333	22.4	28.3667	5.86667	15.6667	27.5	0	22.5333	29.3667	5.8	17.5333	27.4333	0	19.9333	24.4333	4.3	19.1	27.9333	0	24.3333
pl020	64	F		19.8667	20.8	17.8667	23.9667	0.266667	17.3	21.5667	16.0333	20.7	23.1333	0.166667	18.3667	20.7333	9.66667	23.4667	23.6333	0.533333	22.1	24.1667	14.2667	18.3333	24.7667	0.633333	17.9	21.5	15.3333	19.9333	23.6667	0	19.5	19.8	14.2333	20.5667	25.1	0	20.4333
pl036	68	F		23.4	22.7	15.6	22.8	1.85	13.8	23.4333	17.7	17.3	24.1667	1.63333	15.7667	22.9	17	17.5667	24.2667	1.06667	17.2667	27.4	12.85	15.55	27.9	0.4	15.95	24.4667	15.1333	17.7	24.9	0.8	17.1333	23.5333	12.6667	22.2	25.8333	0.133333	15.7333
pl045	79	F		23.7	7.93333	20.3	25.9333	0.366667	21.7667	25.0667	8	17.4667	25.2	0.166667	24.2	21.4	6.96667	21.1667	26.6	0.566667	23.4	22.7333	5.5	22.7333	27.6667	0.333333	21.0333	23.3	9.63333	19.9333	25.6333	0.233333	21.3333	22	5.2	21.3	28.4333	0.666667	22.6
YA003	65	F		18.425	22.925	17.575	21.675	1.925	17.5	17.55	24.1167	17.3333	22.2833	1.08333	17.6667	18.78	20.6	17.44	24.06	0.94	18.28	18.1	23.525	17.75	21.875	2.35	16.375	18.2	23.7167	17.25	22.0333	1.73333	17.15	18.64	21.7	19.04	22.8	1.06	16.86
YA004	62	F		22.4875	14.8125	19.025	25.0625	0.2125	18.55	22.5	13.0667	18.75	26.7	0.55	18.45	20.3	15.45	20.0667	25.6333	0.783333	17.9	23.625	13.5625	19.3125	24.7375	0.3625	18.4625	20.4833	15.1333	19.2167	25	0.633333	19.55	22.3333	12.65	19.8	24.6333	1.06667	19.5167
jjp002	32	M		25.3333	24.8	13.7667	23.0333	0.3	12.8333	22.0667	24.3333	15.3667	22.5667	0	15.7333	17.7667	25.7	16.9667	21.3667	0.2	17.9333	20.6333	24.7333	16.8333	21.0333	0	16.9667	20.7	24.6333	16.9333	20.2	0.333333	17.4333	18.7667	18.3	19.9333	22.0333	0	21.1
jjp008	24	M		27.1667	11.6	14.8333	24.3333	0	22.0667	26.8	8.03333	14.1	28	0	23.0333	22.9333	10.4	18.5333	26.6667	0.6	21.0333	26.2	8.33333	15.8	27.9	0.133333	21.4667	22.8	10.8	17.6667	25.5	0	23.3333	23.1333	10.0333	16.8667	28.0667	0.566667	21.4333
jjp010	30	M		20.7333	18	21.1333	20.3	0.466667	19.5	19.0667	14.4667	22.3333	23.4333	0	20.8	18.9667	15.1667	19.9333	22.3667	0	23.7333	21.6333	10.8667	19.9333	25.0667	0.2	22.2667	19.4333	16.4333	18.7	21.6667	0	23.8667	21.2667	6.63333	22.7	25.7333	0.3	23.5333
jjp015	31	M		21.1333	14.3333	19.6667	23.1	0.1	21.7	25	15	18.1667	22.4	0.1	19.4	22.2333	16.7667	19.3333	21.2667	0.166667	20.3	23.7	7.6	20.4	27.6667	0	20.6667	21.8667	8.36667	22.2	26.3333	0.5	20.9	22.7333	7.5	22.5667	26.8	0.3	20.0333
jjp020	23	M		22.9667	18.1	17.2667	20.9333	0.366667	20.5333	24.4333	12.6667	20.4	23.1	0.3	19.1333	25.3667	9.06667	15.8333	25.5	0	24.2667	23.6667	15.7667	15.9333	20.5	0.633333	23.4667	25.3667	10.3667	18.9	24.2667	0	21.2333	27.4	5.86667	17.7667	24.5667	0	24.5
jjp024	26	M		27.5	17.8333	15.4	21	0.1	18.2667	22.7333	13.4333	19.3333	24.3667	0.2	19.9333	23.3	8.13333	21.5333	24.9667	0.166667	21.9333	26	16.1667	17.7	18.7	0.2	21.3333	27.4	10.8667	17.6333	22.8	0	21.4333	25.6	18.8667	15.75	22.7333	0	18
jjp031	31	M		17.3333	25.9	18.6667	16.8333	2.93333	18.4667	18.7	26.8667	16.2333	18.7333	1.36667	18.2333	17.9	18.1667	20.4667	21.7	0.733333	21.1333	18.2667	23.2667	18.0333	20.2333	3.1	17.2	19.5667	16.4667	18.8333	22.3667	1.96667	20.9333	16.9667	19.5	20.8333	20.1333	2.73333	19.9
jjp035	37	M		26.3	5.53333	21.1	25.9333	0	21.2333	24.3333	5.13333	21.3333	27.3667	0	22	21.7667	3.66667	20.8333	29.2667	0	24.5333	24.5333	12.0333	18.0333	23	0.466667	22.0333	23.9667	10.5	20.8	25.2667	0	19.6	19.9	7.23333	23.5	24.5667	0.266667	24.5667
jjp036	31	M		15.5	27.9333	18.2667	19.0667	0.966667	18.2333	19.1667	21.3	17.6	23.4667	0.833333	17.6333	19.2333	19.4667	20.3333	20.6333	0.933333	19.5	18.5	26.5667	17.9	20.1	0.2	16.7667	18.6	24.0667	16.6333	22.5333	0.9	17.2667	21.1333	13.1	20.7333	25.1667	0.7	19.3
jjp037	26	M		27.7	1.23333	22.3333	24.5667	0.166667	24.1667	24.575	5.725	20.8	23.125	0	25.9	23.5333	1.56667	23.8333	25.6	0	25.5	26.7	3.53333	23.1333	22.8	0	23.8333	27.45	7.175	18.625	26.9	0.2	19.825	25.6333	9.33333	21.1	23.9667	0.3	19.6667
jjp039	36	M		22.4333	15.9667	19.1333	23.3333	0.866667	18.2667	22.0333	12.8	18.2667	25.5667	0.9	20.5333	22.7667	13.0667	19.7333	24.6667	0.633333	19.2667	20.8333	15.3333	19.9333	24.4333	0.5	19	22.2333	10.2333	20.3667	25.9667	0	21.2	23.3	9.8	20.0667	25.4	0.7	20.8667
jjp040	28	M		22.3333	17.5	18.2333	23.2	0.933333	17.8667	22.6333	14.7667	19.5	22	0	21.1333	23.6333	17.8333	18.8333	21.1333	0	18.5667	23.7	14.8333	17.7667	22.8	0.8	20.1333	24.2667	9.16667	20.7	25	0.533333	20.4333	25.2333	5.1	20.5333	26.8	0	22.5
pl001	24	M		15.9667	31.1	17.9667	16.2	0.266667	18.5667	16.8667	24.1667	20.6333	19.7667	0.866667	17.9	20.9	13.625	20.75	22.925	0.4	21.525	18	27.1333	17.1667	19.7333	0.666667	17.3667	19.1667	25.8	17.6333	18.1	0.166667	19.1333	22.6	12.375	21.2	23.925	0.15	19.925
pl010	21	M		21.0333	18.7	19.4333	21.7333	0	19.2333	23.6667	8.3	22.3	26.0333	0	19.7	24.5333	5.56667	20.1333	28.0333	0	21.8	22.2333	16.5333	19.3333	21.9333	1.56667	18.3333	21.7333	11.9	20.0667	24.4667	1.83333	20.215	24.1	9.3	22.1	25.0667	0	19.5333
pl022	23	M		18.4667	27.7667	17.4	20.3667	0.366667	15.6667	21.6333	26.1667	17.3	19.4	0.1	15.4667	15.5333	28.6667	16.2667	24.4667	0.466667	14.6333	16.8333	28.2333	17.2333	19.8333	0.833333	17.0667	18.9333	26.8333	18.4333	18.8667	0.766667	16.3667	17.6333	23.4667	16.5333	25.5667	0.766667	15.9667
pl028	22	M		26.6667	11.2667	17.5667	26.9333	0	17.5667	28.4	6.73333	16.6333	29.3667	0	18.9667	26.3333	10.8	18.6	27.2333	0	17.1333	22.4333	19.3333	16.6333	22.9333	1.86667	16.8333	22.7	19.9	16.5667	22.6667	0.133333	18.1333	21.8667	18	20.7	21.5333	0	18.1667
pl034	24	M		14.7	30.7667	18.3333	15.8333	1.3	19.1333	15.6333	29.8	18.9333	17.0667	0.4	18.2667	16.8	19.9667	20.6	22.4333	0.2	19.9333	17.6333	23.2	17.0667	21.5	0.366667	20.2333	18.3333	24.3667	19.3333	19.7	0.133333	18.2667	17.9667	18.5667	22.8	20.9333	0	19.8
pl041	22	M		27.6333	7.03333	19.9667	24.5667	0	20.9333	24.1667	9.33333	17.6	27.0667	0	21.8333	21.1333	10.2	17.6333	27.8667	0.333333	22.8667	21.8333	13.6667	20	23.1	0	21.6	20.8	10.2667	19.6667	25.2333	0.566667	23.4667	21.9	8	18.4	26.4667	0	25.5
pl043	31	M		19.5	13.2	19.6	25.1	0.366667	22.2333	20.2333	14.2	20.4333	26.1667	0.133333	18.9333	20.2667	14.6333	20.0667	25.4	0.533333	19.2	19.7333	15	20.7333	23.5333	0.5	20.3667	20.3333	16.6	17.5333	25.9333	1.16667	18.5333	20.4	13.2	21.9667	24.2667	0.6	19.6667
pl044	24	M		22.6333	16.8333	17.3667	23.5	0.233333	19.4333	21.2667	16.5	17.4667	22.7	0	22.2	19.9667	14.3	20.0667	25.4333	0.4	19.9333	18.8	26.0667	15.1667	20.5667	0.633333	18.8667	20.4	13.3333	19.0667	25.5333	0.166667	21.7333	21.3333	7.06667	21.0667	24.6667	0	25.9
pl046	28	M		20.9	12.0333	19.9	24.2333	0	23.1	23.7333	10	21.4667	25.3333	0	19.6	22.0667	9.5	21.0333	26.9667	0	20.4667	23.3667	8.86667	21.2333	25.5333	0	21.0667	23.2333	11.1333	19.3	27.1	0	19.4	20.6	11	18.7667	27.3667	0	22.3667
pl050	32	M		22.3667	10.0333	21.4333	25.8667	0.2	20.2667	20.3	11.2667	19.5667	24.2	0.366667	24.3333	23.7	10.1	18.7	27.3	0.233333	20.0667	20.9667	19.4667	18.3	21.9	0.566667	18.9	21.0333	17.1	20.7667	22.8333	0.666667	17.7667	24.6	10.3667	18.8	25	0	21.2667
AP005	42	M		21.225	20.625	16.9	21.05	0.425	19.85	20.2	22.775	19.175	20.175	0.7	17.175	16.9333	21.6	19.9333	21.2667	0.6	19.8333	18.45	21.275	20.825	19.125	0.85	19.65	17.425	20.15	19.925	19.45	0.425	22.725	18.6667	16.4333	21.6333	21.3333	1.7	20.3
AP006	45	M		20.4667	19.7333	20.3333	22.3333	0.1	17.1	20.1	17.9833	20.2	20.9167	0.266667	20.65	18.4667	16.2	22.7	21.1333	0.133333	21.4	20.9667	17.3333	20.3	21.8333	0.166667	19.4667	21.0667	15.8333	20.15	22.8167	0.783333	19.3667	20.2667	15.9667	20.2	24.2667	0.566667	18.7667
jjp011	47	M		18.5	25.575	19.2	18.625	0.675	17.575	20.375	18.975	19.05	22.85	1.175	17.725	22.7	13.5	19.525	25.175	0.9	18.425	17.725	21.475	19.325	22.075	0.925	18.6	18.725	11.175	19.325	24	0.625	26.225	20.925	11.775	19.325	25.05	0.525	22.45
jjp013	49	M		23.8	16.2	14.4667	26.7667	0.6	18.2333	21	15.7	12.3	26.25	0.9	23.75	23.3333	10.4667	19.1667	26.9333	0.633333	19.6	23.7667	6.9	20.8	27.1667	0.166667	21.3	21.25	10.6	20.8	26.3	0.3	20.8	22.5667	7	20.8667	27.1667	0.433333	21.9667
jjp016	53	M		18.5333	22.4667	18.5667	19.3333	2.5	18.6667	19.5667	18.5333	16.3	23.4333	2.06667	20.0667	19.75	16.65	19.45	22.65	2	19.55	17	30	16.2	16.4333	2	18.4	18.6333	23.7333	18.4667	19.7	1.36667	18.2	17.05	20	19.25	20.65	1.05	22.1
jjp019	47	M		22.5	15.9	17.6	23.9667	0.9	19.1	22.2	14.15	19.35	25.5	0.45	18.4	20.7333	14.3667	19.3333	25.7667	0	19.9667	23.6333	11.7	17.2333	27.9	1.23333	18.3667	25.25	11.2	14.85	31.2	0.45	17.2	21.7	12.3667	17.1667	28.4667	0.166667	20.1667
jjp025	51	M		25.0667	10.5333	20.7667	22.3667	0.266667	21.0333	25.6	6.3	22	25.8	0	20.3333	22.0333	7.73333	19.4	21.9	0	20.6	21.1667	11.9667	21.4667	22.2	0.2	23.1	21.5333	10.6333	21.6	22.1333	0.166667	24.0667	19.1333	10.6	23	24.9333	0	22.3333
jjp030	45	M		18.6333	28	18.1667	17.1333	1.33333	16.8333	17.9333	26.2667	17.5667	17.7333	1	19.5667	21.0667	22.1	16.9333	23.4	0.433333	16	21.5667	14.3333	19.9333	24.1333	0.1	19.9667	21.6667	14.2667	19.1667	24.9333	0.766667	19.2	19.8333	15.1333	21.5	22.7333	0	20.9
jjp033	52	M		20.8	14.3	20.0333	23.9667	1.63333	19.3667	23.7	11.0667	17.2333	29.1	1	18.1	22.2	5.23333	22.4	26.5333	1.3	22.3333	22.9667	12.8333	18.0667	24.1333	1.6	20.3667	22.0667	8.53333	18.7667	28.2333	1.3	21.3333	26.2667	6.96667	17.3333	29.1667	0	20.2
pl003	59	M		20.4333	23.3	17.0667	20.7333	0.9	17.6667	21.4333	22.7667	17.5333	20.7333	0.0666667	17.5	20.9333	21.8	17.7667	20.7	0.6	18.3667	22.1333	15.7	20.0667	21.3333	1.33333	19.4667	21.3	18.3667	19.2	19.3667	1.83333	20.0667	21.6667	15.8	19.8	22.2667	0.433333	20.0667
pl005	51	M		23.3333	13.2333	16.4	26.5333	0.6	19.9667	20.8667	11.9333	19.1667	26.2	0	22.0333	21.9333	9.76667	20.8333	26.2	0	21.4	21.6	14.4333	19.2333	24.5	0	20.2333	23.2667	8.26667	20.2667	27.7667	0.166667	20.4	23.6333	4	22.6	27.2667	0	22.4333
pl007	51	M		21.4667	13.2667	17.4	25.2	3.86667	18.7667	28.05	5.65	12.75	30.95	1.05	21.65	21.5333	9.33333	19.8667	24.6667	2.33333	22.3333	20.6	13.0667	19.5333	22.9	1.36667	22.6	23.4	8.95	16.75	28.05	1.85	21.1	21.2	8.8	19.9667	24.9	1.8	23.4
pl008	43	M		23.5333	19.7667	15.4333	25.1	0.9	15.3	22.0667	14.8333	18.8333	26.0333	0.533333	17.6333	21.7	12.5333	19.2667	26.6333	0.7	19.1667	22.4667	12.9333	18.6	25.9	1.43333	18.7333	24.6667	10.4333	18.3333	26.7667	0.333333	19.6667	23.3	9.93333	21.1667	24.6333	0.866667	20.1333
pl009	44	M		24.4	11.9333	17.7667	26.3	0	19.7	24.85	8.9	20.15	26.05	0.75	19.3	21.7333	10.7667	19.8333	27.8	0.133333	19.8667	23.7	11.4	19.1667	24.9667	0	20.9	25.6	8.35	20.65	27.5	0.2	17.7	26.8	9.73333	16	28.4	0.7	18.4667
pl013	44	M		16	26.8333	16.7	20.0333	3.73333	16.8	16.8667	24.7667	16.4333	22.1667	3.16667	16.7333	17.5667	23.4667	17.8667	20.9667	2.96667	17.2667	16	23.0333	19.9	20.2	1.9	19.0333	15	28.4333	17.2667	19.4	2.43333	17.5667	15.2333	26.8667	17.2667	21.8333	1.9	17.0333
pl017	42	M		22.6	20.4333	18.3667	19.9333	1.33333	17.4667	22.5	21.9333	17.2333	21	0.333333	17.0333	23	18.05	19.45	20.475	0.125	18.825	19.5333	19.2667	20.4333	20.6667	0.966667	19.2333	19.7333	15.7	20.9667	21.7	0.566667	21.4667	19.325	18.925	19.125	22.725	0.975	19.05
pl023	55	M		17.5667	28	17.3	19.0333	1.2	16.9333	16.0333	27.3667	18.2333	19.3333	0.733333	18.4	17.8333	26.3333	16.6333	20.6	1.3	17.4333	18.3333	24.2	18.4333	20	1	18	18.3	24.4667	19.4667	19.4667	0.166667	18.2667	16.0667	24.2333	19.9333	19.4333	1.26667	19.1667
pl024	55	M		18.6333	21.5	14.7667	23.5333	1.43333	20.1	23.9	20.4667	13.7667	24.9333	0.9	16.1	20.6667	14.4	17.9333	28	0.3	18.7667	18.9	19.8667	19.4667	23.2333	0.8	17.8	20.2333	22.2667	17.5	21.5667	0.266667	18.2333	19.2333	22.6667	16.6667	22.8333	0	18.6667
pl031	51	M		25.6667	1.5	21.5	28.2667	0.166667	23.0333	26.6333	2.63333	20.2667	28.0333	0.2	22.3667	20.8333	0	24.5	27.9	0	26.8	23.3667	3.13333	22.6667	26.5333	0.5	23.8333	24.3667	2.7	23.1333	26.1	0.2	23.5667	23.6667	1.2	22.9667	28.3333	0.133333	23.8
pl037	49	M		19.8333	15.8667	22.5	22.4333	0	19.3	22.9667	12.2667	19.6667	26.2	0	19.0333	22.7333	8.96667	20.8333	25.8667	0	21.6667	23.3	8.46667	22.1667	22.4333	0.466667	23.2	24.4333	10.1667	20.4	24.1	0.1	20.8333	20.3333	8.36667	22.2333	26.8333	0	22.3667
pl039	52	M		16.7	22.0333	19.8667	20.5333	2	18.8	19.1	17.9333	18.9	23.7333	0.8	19.5667	20.9333	14.4	20.2667	26.6	0.433333	17.4667	17.6333	27	17.7667	20.4	0.8	16.4667	17.5	20.1333	19.9667	22.3667	0.433333	19.7333	17.1	19.6	20.1333	23	0	20.3667
YA006	47	M		21.5667	18.4833	18.5167	24.2667	0.216667	16.95	21.8167	14.5	20.25	24.3167	0.133333	19.05	21.9833	15.5	19.3167	24.7667	0.0833333	18.3667	21.8667	18.6	18.8167	22.4833	0.05	18.2333	21.7667	13.8667	19.6667	25.0667	0.166667	19.6667	22.0667	14.3167	19.7167	25.6	0	18.4
YA008	57	M		24.15	12.5167	17.55	28.8	0.933333	16.1167	23.9833	13.1833	17.7167	26.6167	1.26667	17.3	24.2667	10.9167	18.8	27.1833	0.65	18.3	26.4333	11.6667	16.35	27.25	0.783333	17.5667	28.5333	9.15	17.0333	27.8833	0.366667	17.2	24.3	10.3833	18.7	28.1833	0.333333	18.05
AP003	69	M		23.94	12.46	16.6	25.02	0.78	21.32	25.9	8.08333	21.2833	21.6667	0	23.0667	23.15	5.225	20.75	25.625	0.15	25.2	24.6	12.16	17.66	24.58	0.14	20.82	24.0167	9.7	20.3167	24.9167	0	21.0333	22.6	6.275	22.9	23.2	0.225	24.8
jjp004	69	M		21.1333	18.4333	19.9333	20.2667	0	20.3333	22.3333	15.8	19.1333	20.6	0.566667	21.6333	18.5667	14.6	25.0667	19.0333	0	22.8333	20.0333	19.6	20.1333	20.6333	0	19.6333	22.9	13.9667	19.6	21.3	0	22.3	20.5333	8.83333	23.8667	24.0667	0.2	22.5333
jjp007	66	M		19.0667	19.4333	16.7667	24.1333	1.43333	19.1667	21.2333	20.8333	17.6	20.7667	0.6	18.9	18.9333	21.3333	19.7667	21.6	0.633333	17.9333	20.7667	21.9667	17.5	21.7	1.26667	16.8	19.1667	26.2	18.0333	19.2667	0.3	17.0667	20.7333	22.7667	17.6333	20.6333	0	18.3667
jjp022	72	M		27.8667	1.63333	20.7333	25.9667	0.366667	23.4667	23.5667	2.4	21.7667	25.0667	0	27.3333	20.5	0.9	26.0333	25.6667	0	26.9333	25.8667	8.1	21.8	23.6	0.133333	20.5	27.6	10.0333	17.5667	23.5667	0	21.3333	22.3	7.06667	23.1667	22.2	0.6	24.6667
jjp038	64	M		20.8667	14.7667	19.0333	20.1667	1.8	23.3667	20.5333	9	20.9	23.3667	1.33333	24.8667	19.2	12.9667	16.4333	23.4	1.3	26.8	25.2667	7.33333	22.7333	23.0333	0	21.7667	24.7667	2.06667	23.6	26.2667	0	23.4333	22.8333	6.56667	21.1	25.6667	0.433333	23.4333
pl035	63	M		26.6333	9.43333	14.5333	30.5667	0	18.9667	23.7	10.075	17.225	27.35	0	21.7	23.0667	9.63333	15.1667	29.8333	0.5	21.8333	23.5	11.5667	18.7667	22.4667	0.166667	23.4667	25.275	11.5	16.575	26.875	0	19.9	24.8	9.56667	16.4333	29.0667	0.333333	19.8333
YA009	72	M		18.7667	22.6333	18.5333	21.1667	0.366667	18.5333	17.25	19.5167	18.75	23.15	0.483333	21	18.34	16.4	20.66	24.32	0.76	19.56	20.1333	18.4667	19.8	23.2	0.266667	18.2667	19.6167	18.0333	20.3167	22.3667	0.25	19.5333	18.62	17.74	20.26	22.18	0.66	20.5
YA010	63	M		20.4667	15.7	21.15	22.7	0.566667	19.5667	20.4333	14.4667	20.4833	23.8833	0.516667	20.3	18.95	13.3	21.925	23.825	0.675	21.325	22.6167	13.5667	20.1333	23.9333	0.25	19.4667	21.5667	18.8	18.9167	21.8667	0.65	18.3833	21.425	20.4375	17.75	21.75	1.2	17.5875
BB009	25	F		26.45	10.95	16.75	25.875	0.25	19.825	18	11.5	22.525	23.925	0.125	24.025	18.7	14.9667	20.3	24.3667	0.133333	21.5667	21.675	14.8	18.525	24.35	1.175	19.525	18.4	19.325	21.375	22.175	0	18.775	20.3333	18.7	20.8667	20.4	0	19.9333
BB015_	20	F		21.3333	13.2	18.1	25.4667	0.133333	21.9	21.125	9.5	20.575	27.05	0.35	21.475	25.2	6.6	18.9	28	0.166667	21.0667	16.4333	23.5333	15.8	23.4	0.533333	20.2667	21.5	11.6	19.425	25.725	0.55	21.35	20.4	4.4	21.1667	29.2333	0	24.8667
BB016	26	F		23.9333	14.4	18.7	21.9	0.2	20.9667	26.1	8.7	14.35	25.3	0.975	24.6	25.3333	6.96667	18.4	27.1	0	22.2	24.8	13.8333	15.9667	23.3667	0.9	21.1667	24.675	11.45	17.075	25.625	0.6	20.625	28.3333	4.36667	20.7667	28.1667	0	18.5667
BB018	22	F		23.2667	19.5667	14.2333	22.1	0.466667	20.3667	24.8	5.1	21.9333	26.8667	2	19.3333	27.34	1.88	19.98	29.2	0.24	21.44	21.9	16.4	18.3333	24.3667	0.466667	18.6333	25.0667	7.16667	18.2333	24.1667	1.56667	23.9667	27.64	4.38	17.36	29.36	0	21.32
BB019	22	F		20.075	10.65	19.3	24.575	0.9	24.575	25.26	9.54	15.48	26.34	0.58	22.9	21.7333	10.2333	21.3	25.3	0	21.5	19.125	13.6	20.275	23.7	1.075	22.4	21.48	8.52	19.68	26.08	0.5	23.86	19.7	3.96667	21.3	26.1	0.733333	24.8
BB036	23	F		21.2667	16.7	17.2333	25.3333	1.3	18.1333	21.3333	9.43333	14.0667	32.3667	0.566667	22.3667	22.5	10.6333	15.4667	28.3667	1.9	21.2	22.4333	13.5333	15.7333	25.2	1	22.2	24.1333	10.6667	15.4333	28.3667	0.233333	21.2	18.4333	12.9333	20.3667	27.7333	1.7	18.9667
CL12	36	F		17.2	28.0667	17.7667	19.5667	3.26667	14.1	17.7667	25.2667	17	21.6333	3.06667	15.3667	17.1333	24.8	17	22.3	2.5	16.3667	16.4	28.5667	17.7333	21.1667	1.46667	14.7667	17.4333	26.4333	17.9333	21.9333	2.43333	13.8667	18.0333	24.4	17.0333	23.0333	2.26667	15.3667
CL15	26	F		17.1333	26.4333	17.0667	20.5	2.2	16.8	15.8333	25.2667	17.4667	22.3333	2.33333	16.7667	17.1	25.7	16.6667	21.7333	2.66667	16.0667	14.8	27.2333	16.6	20.3667	3.3	17.7667	15.9667	25.0333	16.4333	22.2	3.06667	17.3667	15.8667	24.3	17.9333	23.0667	2.03333	16.8
CL16	37	F		15.3667	26.9333	17.8667	19.8667	2.63333	17.4333	16.1667	20.8333	17.7	20.2	2	17.0667	16.7667	24.0667	19.1	21.0333	1.76667	17.2667	15.3333	27.6667	17.8667	19.7	2.26667	17.2667	16.1333	20.1333	17.5	21.3333	2.06667	16.9333	18.4	23.2667	17.4667	21.6667	2.3	16.8667
CL19	29	F		18.6	21.2333	17.3	22.2667	4.33333	16.2	16.8667	20.4667	18.8667	22.9	4.03333	16.8333	18.6667	17.4	17.5333	24.4667	3	19.0667	19.5	16.9	18.7	23.6	2.56667	18.9333	18.5	16.1	18.8	24.6667	2.56667	19.6333	18.9333	13.9333	19.9	24.3667	2.4	20.4333
CL3	30	F		18.5333	22.4667	17.2	20.7333	3.63333	17.5333	21.775	19.05	16.725	22.75	1.425	18.35	20.7	20.1333	17.4	23.4	1.33333	16.9	18.0667	21.4	17.2667	23.3333	3	17.0667	18.85	18.775	18.225	25.225	2.375	16.675	19.6	17.7	18.2333	24.6333	1.63333	18.2333
CL4	37	F		18.1667	25.7	15.8667	21.8333	2.46667	16	18.6	24.6333	15.6333	22.5333	2.7	15.9333	18.4667	22.7667	16.1333	23.1333	3.13333	16.4667	15.2667	26	17.5	20.9333	3.56667	16.8667	15.3667	25.5333	17.4	21.5	3.5	16.7	16.3333	24.3	17.3	21.8	3.16667	17.0667
jpl001	22	F		21.5667	13.9667	20.9333	25.5667	0.366667	17.6667	21	14.4	18.4667	26.3333	1.6	18.3667	19.7667	11.8	19.9	26.6333	1.33333	20.5667	20.5333	16.3667	19.4667	25.1667	0.6	17.9667	20.1333	14.9	19.5333	25.1333	0.4	20.0667	20.1	8.2	20.9333	30.1	0.7	20.0667
jpl007	24	F		20.7667	20.6	18.7667	21.3667	0.433333	18.2333	20.5	13.5	20.2	25.2667	0	20.5667	21.725	12.3	22.95	22.925	0.5	19.75	18.8333	21.1	20.5333	21.3667	0.366667	18	20.2333	16.5667	18.5667	25.4	0	19.4	20.225	12.375	21.625	25.05	0	20.875
jpl009	26	F		24.4333	7.76667	19.1667	27.4667	0.2	21	21.8	10.3	19.9667	27.9333	1	19.1333	21.4667	9.2	19.9333	29.1667	0.8	19.5	25.6333	10.8333	18.7333	26.5667	0.866667	17.3667	23.1667	9	20.8	26.7333	0.666667	19.5333	28.2	8.1	17.6333	28.2333	0.5	17.4
jpl011	33	F		20.32	10.46	21.1	23.9	1.08	23.22	23.35	8.725	22.15	23.675	0.525	21.6	21.4	4.65	24.8	25.5	0	23.65	21.4	7.74	21.02	25.84	1.16	22.96	20.975	8.375	22.925	24.325	0	23.375	22.65	7.3	23.1	25.6	0	21.45
jpl029	31	F		27.1333	11.8333	15.1	26	0.5	19.5333	25.75	12.25	15.875	27.075	0	19.125	23.3667	10.4667	17.9667	27.4	0.233333	20.5333	23.1	13.7333	14.6333	25.3	0.233333	23.1	22.225	9.6	20.9	26.6	0	20.825	24.1	11.6	17.7	26.5	0.166667	20.1333
jpl033	39	F		21.5333	11.7	19.9	24.5667	1.33333	21.0333	21.8	5.5	22.075	27.75	1.325	21.725	20.7	4.63333	22.9333	27.4	0.866667	23.6333	19.8333	12.2	19.4	23.9667	0.8	23.9333	22.5	8.9	20.575	26.45	0.25	21.425	21.5	4.36667	22.9333	27.8333	0	23.5
BB026	42	F		26.925	5.225	20.1	27.95	0.425	19.4	24.7333	2.93333	21.5667	28.5	0	22.3667	24.1	3.96667	20.2667	27.2667	0.3	24.1333	25.75	5.625	15.15	30.925	0.275	22.3	23.5	3.93333	19.1	28.3667	0	25.1667	22.7	0.733333	23	30.7	0	22.9
CL14	55	F		20.3667	23.5667	18.3667	19.7	1.8	16.2333	21.6667	23.2333	16.8667	21.4667	0.2	16.7333	21.2667	20.9	17.8667	21.6333	0.566667	17.8333	17.7667	24.5667	16.6	19.8333	3.83333	17.4667	20.3333	23.7333	17.5333	20.9667	2.1	15.5	20.3667	22.3333	16.4333	21.6667	1.26667	18.0333
CL6	48	F		18.5667	25.6333	16.5333	20.6667	2.06667	16.7333	17.9	24.2	16.5333	22.6	1.9	16.9	20.2333	21.2667	16.9667	23.3667	1.56667	16.6667	20.4	24.9	16.2667	20.6	1.5	16.3667	20.8333	22.4333	17.5667	22.8333	1.4	15	20.1	19.3	17.9667	23.9	1.23333	17.5
jpl012	50	F		18.9	23.1	18.1	20.2667	0.5	19.1667	20.9	23.1	17.1	22.2	0.666667	16.1333	18.1333	22.6667	19.4	21.2333	0	18.5667	18.5	24.1333	18.8333	19.4333	0.3	18.9667	19.5333	20.7667	19.7667	22.2667	0.1	17.6667	17.0667	24.0667	19.5667	19.7667	0	19.6333
jpl022	55	F		24.6333	16.2667	17.2333	25.5667	0.133333	16.2333	25.4333	11.3	18.6667	25.3333	0.366667	18.8333	23.3333	13.0667	19.1333	25.9	0.433333	18.2	23.3333	12.8	18.2667	25.6333	1.03333	18.8667	24.4667	12.7333	17.8333	26.5333	0.133333	18.2667	22.6667	15.4	18.9667	24.9	0.133333	18.0333
jpl026	57	F		25.3333	15.8667	14.9333	27.4667	1.06667	15.5	24.5	12.4667	16.4333	28.8667	0.633333	17.1333	26.7	8.7	17.2667	29.7333	0.933333	16.8333	24.6667	14.2667	17.8667	25.8333	0.366667	17.1	26	7.93333	18.1	27.7333	0.133333	20.1667	26.7	9.03333	17.4	28.6333	0.833333	17.5667
jpl027	49	F		24.3667	10.3667	21.3333	25.0333	0.2	18.8667	20.2	9.56667	20.7667	27.5	0.233333	21.9333	21.1667	9.3	20.8	27	0	21.8	21.8667	12.2667	20.1	26.2667	0.3	19.3	23.3333	7.73333	18.4667	30.2667	0.933333	19.3	24.5333	5.56667	20.5667	27.7667	0	21.5333
jpl031	42	F		14.425	28.3	17.8	17.175	4.525	17.85	13.7	27.0333	19.6667	17.7667	2.9	19.0333	16.6333	22.2333	17.9667	21.5667	3.16667	18.5	14.15	27.675	18.7	16.35	4.925	18.225	17.2333	21.8667	18.4667	20.8333	3.56667	18.2667	17.3	22.6333	17.8	20.5667	3.56667	18.2
jpl034	55	F		22.3	17.55	17.875	24.45	0.425	17.425	22.3	14.6	18.475	25.45	0.325	18.825	22.9	19.4	16.7667	22.2667	0.3	18.4667	24.275	16.125	16.575	25.225	0.425	17.45	21.725	14.4	19.6	25.625	0.75	18.025	21.1667	18.3	16.6	25.9333	2.06667	16.0667
jpl016	79	F		24.025	9.55	18.4	26.75	1.75	19.575	22.125	4.35	19.7	31.55	1.9	20.475	22.85	2.3	21.325	30.65	1.725	21.225	21.05	11.275	18.475	28.5	1.925	18.875	21.25	10.725	15.175	31.775	0.675	20.45	24.425	6.975	16.85	29.925	0.8	21.2
jpl017	68	F		22.2	4.5	18.9	31	1.3	22.25	20.4	5.2	16.6	33.9	0.8	23	24.0333	9.1	16.4333	29.7667	0.6	20.3	20.85	11.8	15	31.85	0.95	19.55	21.2	1.1	23.1	33.6	0.6	20.5	24.3	3.53333	20.4667	28.9667	3.23333	19.5667
jpl023	63	F		20.1667	21.5333	16.8	22.4	2.8	16.3667	21.5333	19.9	16.7	22.8667	2.73333	16.4	20.7	17.1333	18.7	23.6667	2.03333	17.8	20.0667	21.2333	16.2	22.1667	2.66667	17.7333	19.2333	19.8667	17.7	23.5667	1.36667	18.2667	18.4333	17.4333	18.2333	26.2	1.43333	18.2333
BB002	28	M		17.2	21.7667	20.3	19.2667	1.3	20.2333	19.8667	20.5	20.8	19.5333	0.166667	19.2667	18.875	17.975	20.225	23.675	0.275	19.05	22.5	16.1	19.4333	21.3333	1.23333	19.3	21.7333	16.8333	18.8333	21.7	0	21.0333	22	5.925	20.925	26.175	0	25.125
BB003	22	M		25.6333	9.76667	18.5333	24.8	0.166667	21.0667	27.4	13.8333	15.6333	24.4667	0	18.7	27.58	4.8	15.88	28.58	0.36	22.84	26.9	16.8	14.5333	23.7	0.466667	17.6333	26.7	15.3333	14.4667	25.9	0	17.5333	27.84	6.06	15.16	28.72	0	22.32
BB005	20	M		21.1667	14.4333	18.7667	25.5333	0.366667	19.8	20.6333	6.43333	21.2	27.5667	0.3	23.9667	22.1	3.125	22.15	31.1	0.25	21.35	19.8667	18.4333	18.7667	21.1333	0.4	21.4667	22.7333	10.2	20.3333	24.2	0	22.5333	20.3	8.875	20.975	26.675	0.1	23.2
BB006	22	M		22.94	17.32	14.76	27.02	1.14	16.9	26.25	16.575	11.625	26.975	0.5	18.2	23.34	12.3	15.66	28.98	0.8	19.12	21.96	16.98	16.1	25.4	1.22	18.28	24.575	14.075	16.575	26.525	0.3	18.15	22.64	11.26	15.56	30.36	1.06	19.16
BB010	27	M		20.5	17.55	16.225	24.225	0.5	21	20.35	16.125	17.375	23.15	0.875	22.225	22.65	13.725	16.25	28.15	0.825	18.35	21.45	15.725	18.525	21.95	0.35	22.025	22.05	13.025	19.25	24.425	0.1	21.175	22.25	10.6	17.9	27.375	0.4	21.475
BB011	34	M		27.4	7.93333	14.3667	28.8	0	21.5667	22.2	4.23333	15.4333	32.6667	0.2	25.3333	24.9333	0.466667	22	32.1667	0	20.4333	24.2	7.7	20.8667	23.8667	0	23.3667	22.5667	5.86667	20.6667	24.0667	0.433333	26.5333	26.3333	1.86667	17.8667	32.2	0.233333	21.6333
BB012	27	M		24.7	12.725	15.075	28.125	0.575	19	23.25	11.3	13.6	30.625	0.175	21.1	24.5333	10.6333	16.7667	30.5	0	17.5	24.25	15.925	12.3	26.675	0.55	20.3	24.3	12.525	14.1	27.675	0	21.45	23.5	12.9333	15.3	29.7333	0	18.5333
BB013	25	M		20.2667	18.8	17.3667	22.9667	0.8	19.8	20.15	10.325	19.425	25.425	0.55	24.175	20.8667	4.8	22.9667	25.9333	0.3	25.3333	19.4333	19.9	18.5	21.3	1.46667	19.4333	20.65	13.6	21.325	21.1	0.2	23.25	21.0333	7.43333	23.4	23.6333	0.9	21.3667
BB014	34	M		23.825	14.9	19.275	22.675	0	19.375	25.9	15.5333	16.1333	24.1333	0.333333	18.0667	19.675	19.175	16.6	23.05	0.325	21.2	28.625	13	16.9	23.625	0	17.825	25.7667	17.3	14.3333	23.3667	0	19.2333	23.3	9.475	18.6	26.275	0	22.425
BB029	31	M		26.7	15.8	13.25	24.35	0.95	18.95	24.6667	15.9333	17.6333	21	0.666667	20.2	25.5333	8.36667	19.2667	23.5333	0	23.2333	25.8	8.3	20.1	25.8	0	20.25	28.3	10.5	15.9	21.2667	0	24.1333	24.2333	7.93333	21.1	22.4	0	24.4
CL13	34	M		15.8667	27.6	17.0333	20.4333	2.36667	16.7667	18.05	24.4	17.125	22.925	1.9	15.575	17.9667	21.8667	16.2	24.6333	2.53333	16.9667	15.6667	28.4333	18.2	19.1333	1	17.5667	17.025	25.85	17.875	20.375	1.4	17.525	19.1	22.5667	17.0333	22.3667	1.23333	17.7
CL2	29	M		16.8333	27.2333	17.0333	20.1667	2.46667	16.2	17.8	26.3333	15.2	21.7667	2.46667	16.3667	18.4333	25.3333	16.2667	21.1333	2.16667	16.6333	16.0333	28.1333	17.3	20.5333	1.63333	16.4667	17.4333	25.8	16.7333	21.4333	2.83333	15.9667	17.4333	25.6667	16.4667	22.2667	2.33333	15.9333
CL7	33	M		18.9	21.6	18.2667	22.7667	1.26667	17.2333	19.8333	19.9667	17.1667	24.1333	1.6	17.4	20.7333	16.7333	17.6667	25.7	1.7	17.5	20.8333	16.9	18.8333	24.0667	1.96667	17.5667	20.2	16.5	18.3667	26.1333	1.46667	17.4333	20.2	16.6667	17.9333	25.5333	1	18.6667
jpl005	24	M		19.4667	21.9	18.9	21.7	0.266667	17.9333	20.1667	23.0333	17.7	21.3667	0.233333	17.6	19.8333	22.8333	18.6667	22.4333	0.2	16.0667	17.1667	24.7333	21.1667	21.8333	0	15.2333	18.5333	24.8667	18.2	21.3333	0.133333	16.9667	16.4667	22.7	20.0667	21.7	0.533333	18.6667
jpl013	37	M		16.7333	25.1	17.1333	18.8667	4.56667	17.6333	16.2333	22.6	19.5333	17.8333	4.3	19.5333	17.9	21.3667	19.2667	19.3	3.7	18.5333	19.4	18.7333	19.8667	21.8333	1.83333	18.4667	17.5667	17.7	22.2	20.8	0.333333	21.5	18.0333	19.2667	19	20.7	1.53333	21.4
jpl014	32	M		23.7	9.1	20.46	25.32	0	21.46	23.7333	6.23333	21.5333	26.4667	0	22.1667	22.5	7	22.475	26.225	0	21.9	24.64	13.42	17.94	26.22	0.22	17.7	22.7	10.6333	20.1	27.0667	0	19.7	24.3	8.425	20.775	26.975	0	19.675
jpl015	29	M		21.3333	14.5667	17.4667	26.3667	0.933333	19.3333	20.45	11.6	20.75	26.55	0.75	19.95	22.4333	4.43333	21.4	27.3	3.23333	21.2667	20.1	19.6667	18.1	23.5	0.566667	18.2333	18.4	16.3	20.95	22.9	0.35	21.2	25.1	8.93333	19.4	23.2667	1.33333	22.0333
jpl018	38	M		18.3667	25.8333	18.7333	18.7	0.366667	18	21.5667	18.3667	17.4667	23.0667	0.266667	19.3667	21.2	17.6667	18.9667	24.7667	0.133333	17.4667	18.9333	25.5667	18.0333	19.7667	0.633333	17.1667	23.5333	15.3667	17.6333	24.4333	0.166667	18.9667	24.4667	11.8	19.5667	25.2	0.166667	18.8333
jpl020	32	M		18.5667	22.1667	18.0667	22.4	0.1	18.9667	19.4667	18.7	19.0333	22.8	0.4	19.5667	17.8667	16.2	21.0333	23.0667	0.3	21.6333	18.9333	19.0333	18.9	22.8333	0.266667	20.1	18.6667	22.1667	17.8	22.4	0.566667	18.5667	19.4667	15.1	19.4333	24.1	1.2	20.7667
BB027	51	M		23.8333	12.3	14.7333	29.0667	0	20.1	22.3	9.275	20.2	26.6	0	21.65	23.9333	4.43333	19.0333	29.1	0	23.5	23.8	11.8667	19.1667	25.1333	0.2	19.8667	24.3	8	18.125	29.25	0.15	20.2	25.6333	2.6	18.9667	31.1667	0	21.7
BB028	49	M		25.1	11.6667	16.7667	26.1667	0.5	19.8333	29.8333	6.53333	16.6	27.9667	0.2	18.9667	26.9333	9.03333	15.4667	25.7667	1	21.8667	27.6	7.8	16.3667	27.4	1.2	19.5333	29.3667	4.83333	19.1	27.1333	0	19.6	26.1	14.4	16.8333	22.2	1.6	18.8667
BB030	43	M		19.8	20.7	17.7	20.1667	0.433333	21.2	18.4333	19.6333	22.3	19.0333	0	20.5	23	11.55	23.825	19.575	0	22.15	21.8333	14.5667	20.7	24.1333	0.566667	18.2333	18.2667	14.9	19.5333	20.3	0	27.1667	22.6	4.05	22.5	26.1	0	24.85
CL1A	60	M		19.4667	25.7333	14.3	21	4.86667	14.6	19.8	24.1	14.2	21.4667	5.76667	14.8667	20.4	23.1	14.7	22.1333	4.43333	15.2	18.8667	27.5667	15.2	20.1	2.93333	15.5	19.2333	26.2333	15.8	21.1667	2.43333	15.0667	18.2	25.4667	16.2	20.8	2.83333	16.5
CL5	52	M		19.6333	24.8667	15.9	22.6333	3.26667	13.7	18.2	25.5	16.3667	23.4667	2.3	14.2333	20.3333	20.7667	15.9	24.5	1.56667	16.9333	18.3	23.9667	15.0667	23.7333	3.9	15.1667	20	22.3333	16.1667	25	2.2	14.3333	18.6333	21.1667	17.5	24.1333	1.7	16.7333
jpl003	43	M		18.6667	28.1333	18.4	17.4	1.13333	16.3667	17.6667	27.5	19.4667	17.4333	0.466667	17.6667	20.2	26.1667	18.0333	18.4	0	17.2333	19.1667	24.3	18.4667	20.2333	0	17.8667	17.7	26.6667	18.4333	17.8	0.233333	19.3667	16.9333	22.9	20.6333	18.8667	0	20.7
jpl008	49	M		21.9	15.8	17.0667	27.3333	0.133333	17.8667	21.875	10.925	20.05	26.85	0.35	20.1	20.1	10.1	19.9333	28.4333	0.466667	20.9667	20.1333	15.2667	19.4333	24.5667	0.633333	20.0333	21.55	11.825	19.2	27.975	0.625	19	23.8	6.23333	20.8333	28.1667	0.133333	20.8667
jpl025	57	M		21.9	13.9333	16.9333	26.2667	2.63333	18.3	19.2333	13.3667	20.6667	25.3	2.03333	19.5667	20.8333	11.1333	19.3333	26.6333	1.2	21	19.1	11.3667	17.4667	27.2333	2.76667	22.1667	20.9	11.3333	20	25.1	1.36667	21.3	21.6	6.06667	19	29.8667	0.266667	23.2667
jpl030	56	M		19.4	17.225	19	22.15	2.425	19.775	18.3667	17.6333	17.9667	21.9667	2.06667	22.1333	22.6	7.95	21.25	26.6	1.4	20.3	22.5	9.025	19.975	25.325	1.025	22.2	22.5333	9.43333	18.8333	27.4	2.06667	19.8667	21.45	7.9	18.25	28.95	1.4	22.2
jpl032	42	M		23.6333	14.2667	17.8	24.0333	1.76667	18.5	20.5667	17.1667	17.2333	24.6667	1.96667	18.5667	26.3	8.425	17.475	30.025	0.85	17	18.7333	20.1667	19	23.2	1.4	17.5333	21.1667	11.0667	18.9667	27.5667	1.33333	20	24.55	5.925	17.825	31.025	1.325	19.35
jpl035	55	M		21.1	18.4333	17.9	23.5333	1.56667	17.5	20.3333	20.9	18.8	21.9333	1.23333	16.9333	20.1667	19.3	18.9333	22.0333	0.766667	18.8	22.2333	17.3333	17.5	22.5333	1.26667	19.2667	20.6667	12.7333	20.3667	25.3	0.7	20.4	23.3667	11.2333	19.4333	24.9333	1.03333	20.0667
jpl019	80	M		23.1667	10.8333	20.5333	25.2333	0.266667	19.9333	23.4333	12.5667	19.9	25.4	0.0666667	18.7	23.7333	12.3667	20.1	25.3333	0	18.6667	22.5333	8.46667	22.5667	24.6667	0.366667	21.4667	22.9667	13.6333	17.1667	28.1667	0.5	17.5333	23.2333	7.56667	21.0333	28.3	0.566667	19.3333
jpl021	61	M		20.5667	17.3667	19.0667	23.7	1.6	17.8	22.2667	15.2333	19.7	23.7333	0.6	18.6	22.4667	17	18.5333	22.7667	0.8	18.4333	17.5667	19.4667	21.7667	21	0.733333	19.7333	18.5	17	20.9667	22.2	0.7	20.6	19.4667	20.7667	19.1333	21.7	0.6	18.4667
jpl024	64	M		16.9	26.6	17.6	19.8333	1.6	17.4667	17.4667	27.7	16	19.9333	2.13333	16.8333	18.4	24.4	16.4667	21.2333	3.13333	16.5	15.9	25.1	17.5667	19.6667	4.9	16.9667	15.4	27.1333	16.4667	17.8667	5.3	17.9333	19.6667	23.2333	18.0667	20.1667	2.83333	16.3333
jpl028	61	M		18.675	16.85	19.8	23.95	2.175	18.6	21.6333	15.1333	19.0333	23.7333	1.76667	18.8	20.7	14.0667	19.3	24.8667	1.8	19.3333	21.65	15.55	18.925	25.25	1.8	16.975	21.4667	14.6333	19.1333	25.0667	1.3	18.3667	21.4667	13.4333	19.8	24.4667	1.2	19.7333

## Sheet: PTI
			Side	Right																		Left
			Speed	Slow						Preferred						Fast						Slow						Preferred						Fast
			Zones	1	2	3	4	5	6	1	2	3	4	5	6	1	2	3	4	5	6	1	2	3	4	5	6	1	2	3	4	5	6	1	2	3	4	5	6
subject	age	sex
AP001	39	F		11.9	24.3667	24.8	11.0333	3.23333	24.7667	19.4667	24	21.7333	12.9667	1.76667	20.0333	24.1333	18.2667	17.1667	22.1333	1.6	16.8333	15.5333	24.5667	23.1667	11.6	2.13333	23.1333	22.2667	19.6333	17.5333	16.6333	2.9	21	26.5667	19.1	16.2667	18.9333	0.9	18.3333
AP002	34	F		23.175	16.525	14.525	27.95	0.075	17.75	27.4333	4.46667	9.66667	41.1333	0	17.3	19.975	0.9	19.775	33	0	26.35	21.875	12.925	15.8	30.6	0.2	18.725	31	3.96667	15	33.7667	0	16.4333	26.35	1.025	21.975	22.25	0	28.475
AP004	24	F		25	16.5667	13.2667	27.8	0.5	16.8667	18.9	4.9	18.1833	33.3833	0	24.7667	17	3.16667	25.1667	27.1833	0	27.5333	21.8333	11.8667	17.1	30.1333	0.666667	18.5667	19.45	4.13333	16.6667	38.6667	0.0333333	21.1667	11.95	2.53333	24.05	34	0.0333333	27.45
AP007	32	F		29.6625	5.95	11.1625	37.925	0	15.3875	29.9571	2.72857	10.6429	39.5571	0.0428571	17.1286	23.2333	3.48333	14.6167	33.55	0	25.15	28.475	6.45	11.425	37.3375	0.1125	16.25	26.7429	5.74286	12.4857	37.5	0.185714	17.3857	17.1167	6.38333	20.0667	32	0.116667	24.4667
AP010	25	F		28.8667	7.78333	16.45	22.15	0.616667	24.2	27.8333	8.23333	15.9333	25.3	0	22.7	26.9429	4.3	15.5143	28.2143	0.0142857	25.0714	23.5667	7.85	14.9	27.0333	1.56667	25.15	21.6	4.96667	21.8	24	0	27.7333	19.8714	2.57143	17.9286	37.0857	0.0285714	22.6
jjp009	25	F		23.7667	1.66667	24.1667	18.8	0	31.7	34	3.83333	16.7667	22.4	0.0333333	23.0333	23.7667	0.8	20.9	23.8	0	30.7	27.1333	2.6	14.5333	25.3333	0	30.4667	34.0333	2.26667	16.7333	19.4333	0	27.6333	28.1667	2.53333	15	30.4	0	23.7667
jjp014	33	F		20.1667	10.5333	19.7333	15.2333	0.566667	33.8667	25.2	15.9667	14.6667	24.5333	0.8	18.8667	20.4333	7.86667	15.0667	27.9667	0.233333	28.5667	24.7667	22.3	16	15.7	1.16667	20.1	23.1	13.2333	16.0333	26.5333	0.7	20.4667	17.6	10.1667	22.4	27.6667	0.466667	21.7667
jjp032	28	F		22.9	5.33333	19.5667	22.6	0.0333333	29.6333	34.5	7.1	19.95	17.7	0	20.8	35.9	5.4	12.0333	30.9333	0	15.8	24.5	10.1667	14.7333	20.6333	0.2	29.8	32.35	7.7	11.5	33.4	0.05	15.05	30.1	6.56667	10.1667	39.5	0	13.6333
jjp034	29	F		27.3333	14.3	14.7	26.5	0.366667	16.8	30.3333	7.16667	16.6333	26.9667	0	18.9	35	5.9	18	19.6667	0	21.4667	22.1	13.4333	19.7333	22.5333	0.2	22.0667	28.8333	8.3	17.5667	19.9667	0.133333	25.2	33.1333	5.43333	16.5	24.7333	0.0666667	20.1667
pl002	19	F		27.025	17.2	18.125	14.95	0.025	22.8	25.1333	8.7	21.1	22.4667	0.133333	22.5	25.5	5.825	20.675	26.05	0.025	22	24.925	10.225	23.4	16.55	0	24.825	26.2	7.03333	21.3333	19.0667	0.0333333	26.4333	22.3	4.975	22.175	22.3	0.15	28.175
pl006	23	F		26.0333	2.33333	13.2333	40.0333	0.766667	17.7333	21.95	2.075	13.825	42.55	0.35	19.325	14.2333	1.26667	17.0667	41.1333	0.333333	26	28.8333	7.7	13.4	32	0.366667	17.6667	26.925	5.6	15.025	30.075	0.85	21.7	13.7	1.53333	19.8	38.6667	0.266667	26.0333
pl011	28	F		34.2	10.6	13.5333	26.1667	0	15.5333	32.2	7.33333	17	26	0	17.6333	30.3333	6.23333	18.9333	26.0333	0	18.4667	30.2333	8.7	13.5667	30.6667	0	16.8	29.4667	9.46667	16.3667	25.8333	0.0333333	18.9667	28.825	8.85	18.725	26.25	0.2	17.225
pl016	30	F		29.1	9.03333	18.3667	20.7	0.0666667	22.7	26.925	8.45	19.75	21.225	0.3	23.475	22.0333	3.66667	21.8333	25.6333	0	26.7333	27.1333	6.3	24	20.1667	0.233333	22.2	27.325	6.775	20.575	21.4	0.125	23.775	20.8	3.66667	24.1667	22.5333	0.0333333	28.9
pl029	22	F		25.3667	7.2	19.4333	22.6667	0.0333333	25.3333	26.6	4.53333	21.8	24.8	0.1	22.2	20.0333	1.06667	22.8667	31.4667	0	24.6	32.9667	14.3	13.3333	18.1333	0.0333333	21.2667	34.3333	5.7	18.9667	18.6667	0	22.3333	18.1333	1.5	17.2	30.0333	0	33.0667
pl030	26	F		23	14.5667	18.4333	18.3333	0.133333	25.5667	26.6	9.26667	16.0667	27.9	0.366667	19.9333	20.8667	6.63333	21.9667	28.1333	0.1	22.4	25.5	10.6	19.6667	20	0.4	23.8	27.3667	9.16667	18.9	21.2667	0.466667	22.8333	22.7667	6.33333	21.3667	26.9333	0.133333	22.5
pl032	38	F		18.7333	14.5667	25.9667	12.7333	0.6	27.4667	21.4	8.8	20.9	22.7	0.3	26.0667	17.2333	2.5	22.2667	30.0667	0.233333	27.8667	16.3333	13.0333	26.6	17.7667	0.266667	25.9667	20.9333	6.96667	21.6333	24.7	0.466667	25.2333	19.4333	3.66667	18.9667	32.1	0.166667	25.7667
pl033	23	F		27.5333	2.66667	17.9333	34.8333	0	17.1	23.7	2.26667	16.7333	34.2	0	23.2667	24.7667	5.3	16.6333	31.8667	0.2	21.3	30.3333	16.0667	14.3333	24.8667	0.233333	14.2	30.7333	10.5	16.6	26.2667	0	16	20.7333	7.13333	19.0667	30.7667	0	22.2333
pl038	30	F		26.8667	11.0333	18.1333	22.1667	1.06667	20.8	30.6667	6.86667	20.2333	19.5333	0.3	22.4333	28.6333	3.4	21.7333	19.9	0	26.5	26.1	10.2667	18.0667	16.9667	0.233333	28.4333	32.8	9.76667	21.4667	14.6667	0.266667	21.0333	30.7	7.1	20.2333	14.0333	0	28.0333
pl042	32	F		32.2	7.66667	18.5	22.6	0	19.1667	30.2	6.4	19.3333	22.7333	0	21.4	21.675	2.225	18.925	26.025	0	31.225	30.6333	10.3333	15.3667	22.4667	0	21.2333	27.9	7.56667	16.7333	25.3333	0.0666667	22.5	26.4	4.025	17.475	28.525	0	23.55
pl048	26	F		26.2667	2.53333	19.7333	32.3333	0.3	18.9	25.5667	0.766667	15.5667	35	0.0333333	23.1667	21.7333	0.933333	23.0667	28.3333	0	26.0333	31.0667	3.56667	17.7333	26.7333	0	20.9333	31.9667	1.73333	17.4667	32.0667	0	16.8667	28.8333	1.2	19.8667	28.3333	0.0333333	21.8
YA002	36	F		21.7833	5.91667	19.1333	28.0333	0.516667	24.6167	24.3375	6.5625	14.725	34.3375	0.7	19.4125	21.7667	6.71667	13.4833	40.4333	1.4	16.25	26.05	3.53333	21.9	24.4333	0.233333	23.9167	23.3375	3.6625	20.4875	29.4625	0.2	22.8625	27.4333	4.26667	17.2333	31.6833	0.2	19.2
YA007	29	F		29.7333	9.95	15.4667	23.1333	0	21.8	32.8167	11.1667	14.2	23.0167	0	18.85	25.7	4.16	18.16	28.02	0	23.96	30.6167	14.6167	13.8333	22.2167	0.05	18.65	27.3667	13.2667	13.8	25.4333	0.05	20.1833	25.26	6.92	15.76	29.4	0	22.74
AP008	49	F		23.225	8.875	17.7	21.425	0.275	28.625	27.3	8	13.7875	28.3625	0.175	22.35	26.2714	8.4	14.5161	29.3857	0.542857	20.5857	25.2	1.925	16.575	32.55	0.025	23.85	23.4	2.75	16.1125	34.575	0.0125	23.3125	17.825	1.075	18.9375	40.3125	0	21.9625
jjp005	54	F		25.2333	6.03333	24.6667	13.0667	0.0666667	31.1	28.8667	4.13333	20.7	19.3333	0	27	34.0667	5.63333	19.6333	17.3	0	23.3667	29.0667	10.7667	13.3	18.2667	0.866667	27.7667	31.3667	6.3	12.8	23.5333	0.2	25.9667	34.6	5.3	18.1333	18.8333	0	23.1333
jjp006	52	F		36.0667	3.5	14.0333	25.8333	0	20.6	33.8667	6.03333	15.8667	24.5333	0	19.8333	33.3667	6.23333	12.9333	18.2667	0	29.2667	34.5333	7	17.0333	16.9	0	24.4667	28.1333	0.9	18	21.2333	0	31.7667	33.6667	1.56667	13.8667	24.8667	0	26.2333
jjp012	59	F		20.96	11.38	20.52	16.5	0.02	30.7	28.3667	8.73333	18.7667	15.8333	0	28.3667	29.6	10.7	18.6	14.0667	0.0666667	26.9333	19.34	14.96	15.8	19.12	0	30.8	25.3667	17.8	15.9	17.5	0	23.4333	26.0333	12.9333	19.9	15.3333	0.0333333	25.7333
jjp018	53	F		18.2667	17.6333	23.4	14.4333	0.466667	25.8	26.4667	10.5	21	14.6333	0.433333	27.1	26.4	8.63333	17.7	22	0.266667	25.1	12.7333	4.46667	28.7667	15.1	0.366667	38.5333	20.1	0.533333	27.1	22.5333	0.466667	29.4	26.5	1	20.5333	22.3	0.0333333	29.6667
jjp021	56	F		37.5	11.9667	12.4667	22.4667	0.1	15.5667	36.2	9.3	13	26.1667	0	15.3333	30.1	6.2	16.2	25.4667	0	22	32.7667	7	14.8667	23.7667	0	21.7	32.6667	3.06667	15.7	27.1667	0	21.6	29.7667	3.73333	16.5	26.8667	0.0333333	23.0667
jjp023	55	F		25.9	9.95	28.1	10.65	0.15	25.2	33.75	12.1	17.15	15.5	0.05	21.45	30.8667	12.8	21.9	14.2667	0.0666667	20	22.95	17.65	25.3	9.2	0.1	24.75	29.75	26.4	16	9.1	0.2	18.7	35.7	20.8333	14.5333	10.1667	0.0333333	18.6667
jjp026	54	F		29.8333	11.0667	18	18.0333	1.23333	21.9667	33.6667	4.46667	17.3333	18.7333	0.366667	25.5333	29.7	8.06667	16.0667	16.4	0.433333	29.6	23.1333	3.06667	19.6667	25.2	1	28.2	22.8667	1.76667	19.1667	28.3667	0.766667	27.1	27.3667	1.66667	20.8	21.7	0.6	27.9667
jjp027	48	F		11.8	0.2	24.2667	30.2667	0	33.3667	16.2333	0.533333	24.1667	24.4333	0.0333333	34.6667	14.2667	0	23.6333	39.8333	0	22.2667	22	0.466667	22.5667	21.0333	0	33.9667	16.3	0.533333	20.5333	32.5667	0.0333333	30.1333	19.7667	0	20.7333	34.8667	0	24.6333
jjp028	57	F		39.1333	0.633333	9.73333	31.4333	0	19.1333	38.4333	2.16667	12.8333	27.6	0	19.1	19.9	0.2	26	20.6333	0.0333333	33.4	39.6	2.93333	16.7	23	0.0666667	17.7	50.5	5.16667	11.3667	15.9333	0	17.1333	28.9667	1.13333	19.4	24.7333	0	25.8333
pl012	50	F		33.8667	10	17	19.1333	0	20.0667	27.8667	7.73333	20.3667	18.9333	0.1	25.0333	20.1333	8.26667	21.7333	20.6	0	29.3	25.7667	6.13333	20.0667	21.5	0.366667	26.3667	24.7667	6.46667	19.8	21.0667	0.266667	27.7667	20.1333	4.56667	25.7	21.4333	0	28.3
pl014	48	F		22.5667	10.9667	21.8667	21.4	0.7	22.5333	24.9333	7.33333	22.0333	21.9	0.333333	23.5333	26.1	10.7333	20.1667	21.8667	0.5	20.6667	21.9	9.7	22.3667	19.1	1.03333	25.9667	25.8333	8.3	23.1333	20.8667	0.9	21.0667	27.8	8.7	21.1	19.2667	0.2	22.9667
pl015	49	F		13.4667	9.1	23.3	25	0.466667	28.7667	15.9333	3.8	19.4333	33.4	0.6	26.9	14.6333	3.33333	25.0667	32	0.433333	24.7	22.3	16.8	19.9333	17.2	1.13333	22.9	25.7667	11.0333	16.4333	26.7667	0.5	19.5333	14.4667	7.76667	23.2333	25.2333	1.36667	28.0333
pl018	59	F		14.8333	26.6	23.1667	9.93333	0.666667	24.9	21.4667	22.7	19.5	14.7667	0.766667	20.8	23.1	16.3333	18.1333	20.9667	0.733333	20.8	9.96667	10.7	28.8333	13.5333	0.966667	36.0667	21.9	11.7	20.2667	20.4667	0.8	24.9333	19.5333	7.56667	23.5667	19.5	0.4	29.4667
pl019	58	F		22.4	13.2333	23.4667	15.5333	0.166667	25.1667	21.9667	3.83333	18.4667	28.6667	0.0666667	27.1333	18.1667	9.63333	18.8667	29.0333	0.333333	24.0333	23.7667	11.2667	21	22.2333	0.266667	21.4333	17.2667	6.33333	24.0667	27	0.1	25.3	16.9333	2.93333	25.8333	28.0667	0.0333333	26.3333
pl021	47	F		24.9333	14.7	20.0667	15.9	1.2	23.1667	28.6	10.3	17.3667	20.1667	0.0333333	23.5	25.7667	5.63333	21.5	22.0667	0	25.0667	23.7	7.23333	21.9	20.6	0	26.5667	29.3667	5.06667	19.5	21.4667	0	24.6667	23.8333	3.2	18.7	29.7	0.0666667	24.6
pl026	50	F		24.7667	13.5	13.7	29.9	0.566667	17.6	22.0333	8.73333	16.2333	32.1333	0.7	20.3	21.0333	4.63333	20.1333	28.2	0.1	26.1333	30.2667	16.5333	8.6	32.3333	0.9	11.4667	30.4667	15.2333	9.36667	31.8667	0.633333	12.5	24.1333	5.63333	13.5667	32.1333	0.266667	24.2
pl027	58	F		28.5667	24.8333	14.4	16.0333	0.4	15.8667	28.9333	13.0333	15.1	23.7333	0.233333	19	15.7667	6.66667	20.3667	24.1	0	33.2333	34.0333	17.5333	14.6667	16.7333	0.433333	16.5667	36.8333	14.3667	15.5	16.7333	0.0333333	16.6667	22.1333	9.53333	20.4	19.3	0.0333333	28.7
pl040	56	F		20.1333	6.36667	19.7	27.4667	0.2	26.1333	28.1667	5.66667	16.0667	26.9	0.0666667	22.1667	27.8667	6.5	18	24.3333	0	23.5	26.7	6.96667	21.9	17.9333	0.0333333	26.4667	28.9	9.4	18.1	23.4333	0.0333333	20.2	24.9333	7.1	20.4667	27.2333	0	20.3667
pl047	42	F		22.6	7.33333	18.4	23.2333	0.0333333	28.4333	26.9	7.33333	14.8667	26.8667	0.333333	23.8333	20.4	4.6	15.8667	28.5667	0.133333	30.4	24.8333	9.96667	17.3667	24.7333	0.433333	22.7667	24	4.3	18.6333	32.3	0.266667	20.5667	24.0333	2.1	18.4667	27.9667	0.166667	27.2667
YA001	57	F		31.65	6.2	22.525	14.275	0	25.475	31.3	8.08	20.02	17.46	0	23.24	29.4714	10.1429	21	16.5714	0.1	22.7857	26.325	5.275	24.625	14.3	0.15	29.375	32.76	6.26	18.68	18.72	0	23.66	30.0571	3.78571	22.0714	16.9143	0	27.2571
YA005	49	F		23.4667	7.8	22.5	19.4222	0.288889	26.6	24.5286	7.4	20.8143	21.4143	0.242857	25.6714	23.54	5.86	19.94	25.08	0.26	25.44	23.1889	8.28889	20.8333	24.0889	0.2	23.4111	23.7	5.84286	22.4286	23.5286	0.128571	24.4143	22.82	4.54	20.3	28.5	0.12	23.8
AP009	63	F		26.35	5.625	19.3	23.075	0	25.7	26.2	3.9	21.3	22.9	0	25.7667	24.3	4.36667	24.8333	20.2	0.0666667	26.3333	20.225	7.925	19.95	25.625	0	26.45	22.9	4.46667	22.8	24.1333	0	25.8333	20.0333	5.03333	20.2	26.2	0	28.5333
jjp001	81	F		21.6667	13.7667	19.5667	17.7333	0.4	26.8667	20.6333	14.4	20.5	18.5667	0.8	25.0333	20.3	4.93333	23.4333	24.5	0.1	26.8	14.0333	2.63333	18.9667	41.1333	0.233333	23.1	19.7	4.7	19.2	33.8	0.166667	22.4333	18.8333	6.66667	18.3333	38.1333	0.333333	17.8333
jjp003	68	F		19.7667	18	18.5	22.2	0.166667	21.4667	37.1	9.33333	12.1	29.9333	0	11.5333	29.9333	7.66667	13.2667	27.8333	0.333333	21	21.6667	13.2667	15.6333	23.9667	0.1	25.4667	38.4333	5.53333	14.5	24.0333	0	17.4	31.9667	5.93333	15.9333	22.7667	0	23.4333
jjp017	63	F		28.9667	3.7	15.2	24.5667	0.566667	27.0667	26.9	3.5	16.0333	24.7333	0.0333333	28.8	26.2667	2.06667	17.1667	21.3333	0.3	32.9333	30.2667	1.96667	14.7333	25.8667	0	27.1667	30.3667	1.26667	18.7667	25.5667	0	24.2333	20.6333	1.96667	20.1333	27.8667	0	29.5333
pl020	64	F		25.8333	14.4333	21.8333	16.3667	0	21.5667	30.4333	9.2	22.1667	17.8	0.0333333	20.4667	20.4	3.06667	26.5	22.3333	0.0666667	27.8667	29.1	5.03333	18.7333	26.7667	0.1	20.4	31.2667	7.96667	18.2	21.6	0	21	29.3667	7.2	17.0333	25.0667	0	21.5
pl036	68	F		24.45	21.3	15.1	22.4	0.6	16.2	23.9667	12.2667	16.5333	27.9	0.666667	18.6667	22.9667	13.1333	17.7667	24.9	0.333333	20.9333	24.05	9.55	12.5	38.15	0.1	15.8	25.0333	10	19.0333	25.4667	0.166667	20.3667	25.2	6.66667	27.0333	23.9	0.0333333	17.3333
pl045	79	F		22.1	4.5	21.1333	21.6333	0.233333	30.4667	26.6	4.23333	18.2333	18.2	0.0666667	32.6	27.1333	4.13333	19.9	19.4333	0.0666667	29.4	23.9667	2.2	21.8667	27.0667	0.0333333	24.9	29.5667	4.6	18.3667	23.9667	0.0333333	23.5	22.1	2.56667	18.7667	30.3333	0.0666667	26.3333
YA003	65	F		14.725	14.775	23.95	19.575	0.475	26.575	15.65	13.5833	22.3333	21.95	0.333333	26.2667	14.22	8.04	21.56	27.96	0.2	28.02	15.5	15.275	24.9	20.625	0.525	23.275	17.3333	14.9333	21.9	20.4	0.6	24.9833	18.16	11.34	23.78	23.8	0.3	22.76
YA004	62	F		28.4125	11.175	20.1375	19.425	0.025	20.85	26.4	10.5167	19.1667	22.5333	0.166667	21.2667	22.55	12.0833	23.5167	21.1333	0.15	20.7	30.275	12.15	19.225	17.65	0.1	20.6	31.8167	14	18.5833	14.5167	0.116667	20.9833	31.4333	11.2833	20.5333	14.85	0.2	21.7333
jjp002	32	M		30.2667	22.7333	5.53333	36.5667	0.1	4.86667	33	20.2333	7	31.6333	0	8.1	30.2667	20.0667	9.93333	23.3667	0	16.4	19.1667	23.9333	15.1	20.7667	0	21.1	33.5667	16.7	9.43333	27.5	0.0333333	12.8667	29.0667	9.63333	17.8333	18.8333	0	24.6
jjp008	24	M		35.5	6.66667	11.5667	20.9667	0	25.3333	42.0333	4.96667	8	26.8667	0	18.2	21.6333	5.23333	19.1333	24.4	0.133333	29.6	32.3	5.8	12.3	23.5	0	26.0667	29.7667	8.3	11.9667	31.2333	0	18.7333	16.3667	4.1	15.5333	35.6333	0	28.3667
jjp010	30	M		24.1333	17.1667	17.3333	22.8	0.133333	18.5667	33.7	6.93333	12.2667	30.2333	0	16.9	27.8333	5.36667	12.8333	28.2333	0	25.8333	24.0667	7.36667	15.6667	30.3	0.0333333	22.6	36.7667	7.73333	10.2667	25.5	0	19.7333	29.6	1.53333	16.8	27.7667	0.0333333	24.3667
jjp015	31	M		15.4	9.96667	23.1	21.5333	0.0333333	29.9667	27.3	11.9667	17.8333	20.0333	0.166667	22.6667	23	9.93333	21.4667	18.3333	0	27.2333	13.1667	4.1	30.3333	17.0667	0	35.3333	17.3	4.9	24.7667	23	0.1	30.1	17.1667	3.7	23.6667	30.1	0.0333333	25.4333
jjp020	23	M		26.6	9.96667	19.8667	13.1	0.0666667	30.4333	30.7667	6.4	21.6333	21.2	0.0666667	20	22.9667	3.36667	15.7	25.3333	0	32.7667	26.5667	9.33333	18.6333	13.8333	0.0666667	31.6	34.7	4.26667	19.9667	14.0333	0	27.0667	25.6333	2.26667	20.1	20.3333	0	31.7333
jjp024	26	M		36.5667	25.4	7.46667	19.7	0.0333333	10.9333	43.7667	11.2333	8.7	25.6	0.0333333	10.7333	29.8667	4.8	15.3667	32.0667	0.0333333	17.8667	20.5333	20.6333	14.8	21.3333	0.0666667	22.7667	36.3333	15.0667	11.7	19.3	0	17.6	30.8667	21.6	10.8667	22.2	0	14.4333
jjp031	31	M		20.7	24.6667	20.9333	12.6333	1.03333	20.2	31.7667	19.4	14.1667	17.5	0.5	16.7333	29.4667	12.2667	18.2667	19.9667	0.166667	19.8333	21.9	15.9333	21.1333	16.3333	1.36667	23.4333	32.4	6.6	15.1333	24	0.633333	21.2	26.5667	10.0667	20.8667	21.5	0.833333	20.1667
jjp035	37	M		31	2.73333	20.5333	22.5333	0	23.2333	29.2333	2.9	19.2333	23.9667	0	24.7333	20.8	1.5	19.3333	29.5333	0	28.9333	31.5	5.96667	19.2333	13.8333	0.0666667	29.3	39.9	4.93333	16.6	19.2667	0	19.4	28.5667	4.06667	20.0667	23.1333	0	24.2333
jjp036	31	M		14.5333	22.7	20.6667	15	0.366667	26.8	21.3667	13.5667	21.2667	21.1	0.2	22.5333	18.6	10.2667	20.8667	22.8333	0.3	27.2	18.7333	17	22.0667	15.2	0.0333333	27.0333	22.3667	15.0667	20.7333	18.5333	0.2	23.2	16.3333	4.63333	24.0667	27.2333	0.233333	27.5667
jjp037	26	M		25.1	0.433333	23.9667	20.1333	0.0666667	30.3667	39.6	2.5	14.2	21.175	0	22.675	23.7	0.3	20.6	25.2667	0	30.1333	31.7667	1.1	19.5	21.4	0	26.3667	44.2	4.9	14.5	18.925	0.025	17.575	42.7	5	14.6	18.3333	0.1	19.1667
jjp039	36	M		20.9	12.1	23.6333	17.6	0.333333	25.5333	31.5	9.96667	14.9	23.7333	0.2	19.7667	27	8.83333	20.0667	21.9333	0.166667	22.1667	24.1333	12.0667	19.6333	22.8333	0.1	21.2667	26.9	7.56667	19.4333	22.9	0	23.3	28.2	6.43333	20.1	21.9	0.1	23.4
jjp040	28	M		32.7	11.3	13.5333	24.4667	0.6	17.4333	36.9667	8.43333	14.4333	21.1333	0	19.0667	35.1667	8.9	16	20.8667	0	19.2	28.6	8.43333	14.8	25.5333	0.366667	22.3333	32.8	4.23333	15.8	24.5667	0.1	22.6	29.8	1.8	17.0667	25.7333	0	25.4667
pl001	24	M		24.0667	25.3	17.5667	12.0667	0.0666667	21.1	25.3333	18.8333	17.1667	19.4667	0.3	19	16.625	4.325	21.5	26.8	0.05	30.775	25.4333	22.7667	15.6333	21.7667	0.166667	14.4333	28.1667	15.6	15.5667	19.3333	0.0333333	21.4	13.05	4.075	27.125	25.75	0.025	30
pl010	21	M		29.4	12.3	18.0667	18.9333	0	21.3	36.7	3.36667	18.6667	20.7	0	20.5333	32.9667	2.36667	18.9	20.0333	0	25.8	28.6333	7.43333	14.8667	29.6667	0.966667	18.4333	28.0036	5.3	15.2333	27.5667	0.5	20.3333	33.2667	2.6	20.5333	23.2333	0	20.5333
pl022	23	M		31.5667	24.4	7.06667	29.1	0.3	7.6	35.1	19.2333	8.16667	27.4667	0	10.0667	18.4	22.1667	13	31.6	0.1	14.8	31.5667	24.5	8.7	23.2333	0.133333	11.8	35.1333	22.7333	7.9	25.2	0.133333	8.93333	19.9667	19.0667	11	35.4333	0.366667	14.2333
pl028	22	M		31.4667	5.46667	13.1	33.6333	0	16.4667	38	2.06667	9.63333	34.6833	0	13.9333	32.5333	3.86667	13.7667	32.1667	0	17.7667	34.5333	14.4333	12.7	22.8667	0.866667	14.6667	44.3333	11.0333	7.83333	24.9	0.0333333	11.9333	35.4667	8.5	15.4333	24.9333	0	15.8333
pl034	24	M		16.3333	30.5333	15.3667	15.3333	0.633333	21.9	21.3667	26.4667	15.3667	16.5	0.166667	20.3	19.8333	14	16.0333	24.8	0	25.3333	19.5667	17.1667	14.8	24.1667	0.0333333	24.3333	24.7333	20.5667	14.5333	20	0	20.3	21.7333	12.8	22.3	17.4333	0	25.7333
pl041	22	M		37.5333	3.86667	14.8333	25.6667	0	18.0667	34.5667	5	14.0667	28.3	0	18.1	13.3667	4.46667	19.6	27.8333	0.0333333	34.7	28.8333	8.3	18.4333	23.4667	0	21.1	23.8333	6.5	17.8667	26.5667	0.1	25.1	11.5	2.33333	22.2667	29.6	0	34.5667
pl043	31	M		31.1667	9.66667	14.9	26.0667	0.1	18.1333	35.5	9.76667	13.9	27.0667	0.0333333	13.7667	28.9	8.2	13.6667	36.0667	0.1	13.0333	29.4667	9.56667	18.7667	20.7667	0.1	21.2333	31.2	12.2667	14.9667	23.8333	0.5	17.3333	28.7	8.66667	17.6333	27.7667	0.266667	17.1
pl044	24	M		22.7	7.3	18.9333	24.9667	0	26.0667	27.7333	7.26667	16.9	27.1	0	21.1667	19.1667	8	20.1667	30.6333	0.333333	21.7667	21.2667	18.4	16.4667	18.6333	0.233333	25.2333	20.3	7.23333	17.4	27.4333	0.0333333	27.6667	21.3	1.46667	20.7667	25.6	0	30.9
pl046	28	M		27.3	12.3667	17.2333	18.7	0	24.5333	33.8	8.43333	17.6333	22.2667	0	18.0333	27.7333	7.5	17.8	27.3333	0	19.7333	29.2333	7.23333	20.7667	19.7333	0	23.0333	35.9667	9	14.3667	23.4333	0	17.3333	27.5667	7	14.8333	30.5333	0	20.2
pl050	32	M		20.2667	3.86667	22.1333	27.8	0.0333333	26.0667	20.7333	7.83333	18.2333	23.2	0.0666667	29.9	20.2333	2.56667	21.5333	27.1333	0.133333	28.4333	27.6667	12.5	15.8	20.6333	0.133333	23.4	28.2	7.33333	19.5333	26.8667	0.133333	18.1333	26.3667	3.53333	16.4333	27.2	0	26.4333
AP005	42	M		34.4	13.925	13.675	19.1	0.05	18.9	37.375	11.275	12.325	24.975	0.125	13.975	18.3	9.06667	21.5	24.8	0.0666667	26.2667	29.2	13.4	17.825	19.05	0.425	20.2	34.2	11.65	12.475	22.825	0.05	18.85	15.4	6.76667	23.7	25.2667	0.566667	28.3
AP006	45	M		32.6	17.8667	16.8	15.0333	0	17.7667	29.3167	17.6	16.55	14.5833	0.05	22	22.7333	15.2667	18.3	19.9	0.0333333	23.7667	32	15.2667	16.0667	18	0.0666667	18.6333	30.2	12.8333	18.3	16.7667	0.316667	21.7	22.7667	13.7	17.6667	19.7667	0.366667	25.7333
jjp011	47	M		12.625	21.025	24	17.2	0.1	25.05	17.425	12.425	21.525	26.975	0.475	21.2	14.1	5.775	22.825	31.6	0.525	25.35	12.575	13.5	19.7	31.25	0.275	22.75	14.1	6.075	16.6	37.6	0.175	25.475	14.925	6.325	21.1	30	0.1	27.5
jjp013	49	M		28.1	11.5	13.9667	27.0333	0.0666667	19.3	24.3	9.95	11.75	25.05	0.15	28.9	20.3	5.56667	21.0667	29.2	0.1	23.8667	26.2	3.76667	22.9667	24.3667	0	22.7333	30.8	6.2	18.7	25.3	0	19.05	20.2667	3.9	21.8667	27.9667	0.0333333	25.9
jjp016	53	M		19.3	19.0667	20.7	18.3667	1.03333	21.5667	22.5667	18.2333	13.6	23.3333	0.7	21.6	23.4	13.6	18.3	22.45	0.5	21.85	16.1667	30.2333	17.4667	13.3333	1.06667	21.6667	25.8333	21.7333	17	16.2333	0.4	18.8	23.3	21.9	13.95	20.15	0.3	20.7
jjp019	47	M		31.5333	10.0333	17.3	17	0.233333	23.9667	31.1	10.05	19.65	17.75	0.4	21	33.5	10.0667	17	19.5333	0	19.9	23.6667	7	20.3	21.9	0.333333	26.8	26.7	6.55	15.85	28.65	0.1	22.25	23.4333	7.86667	19.4667	23.7667	0	25.5667
jjp025	51	M		32.8	6.53333	18.5	21.9667	0.0666667	20.2	32.7333	2.53333	19.1	27.0333	0	18.6667	27.5333	2.83333	17.5333	26.9333	0	20.0667	23.2	9.2	22.4	16.9333	0.0333333	28.2	24.6	6.3	20.1	21.0667	0.0333333	28.0667	22.2667	7.26667	22	24.4333	0	24.1333
jjp030	45	M		20.1667	25.3	22.3667	12.7333	0.4	19.1333	23.0667	23.8667	19	12.2333	0.333333	21.6333	25.3	13.1333	20.8	20.0667	0.0666667	20.7	15.8667	9.03333	28	16.5333	0	30.6667	20.1667	10.3333	25.7	20.0333	0.166667	23.7333	19.7333	9.93333	31.1333	16.1667	0	23.2
jjp033	52	M		19.6	12.2333	26.0667	18	0.333333	23.7	24.1	5.53333	15.1667	33.8333	0.466667	21.0667	20.5667	1.73333	21.8	32.7	0.2	23.0667	22.0667	8.4	21	23.9	1.06667	23.6	16.3333	7.93333	18.7	35.0333	0.666667	21.4333	20.6667	6.53333	17.1333	34.9	0	20.6667
pl003	59	M		31.3667	13.6667	10.3	29.1333	0.166667	15.5	30.6	12.2333	11.0333	33.4333	0.0333333	12.7	31.0333	7.43333	12.9333	31.7333	0.1	16.8667	20.8	7.16667	17.8333	31.6	0.5	22.2333	22.7667	9.96667	13.4333	33.3	0.466667	20.0667	24.2	3.9	14.7333	36.3667	0.0666667	20.8
pl005	51	M		24.8	8.33333	19.8667	19.4	0.2	27.5	24.3667	5.8	19.1333	22.9333	0	27.9667	28.2	3.83333	21.9667	21.9667	0	24.0667	25.3	6.43333	21.8	20.5667	0	25.8667	29.1333	3.6	19.2	25.3	0	22.9	20.6667	0.966667	23.1667	26.9667	0	28.3333
pl007	51	M		24.3	10.8667	14.4333	26.6333	1.4	22.5	27.95	1.5	9.75	38.3	0.3	22.25	20.3667	2.86667	17.9	31.3667	1	26.5667	18.2	9.26667	24.1333	13.5333	0.4	34.5667	24.15	3.75	15.8	30.45	0.4	25.55	17	2.6	19.6	27.9	0.866667	32
pl008	43	M		31.2	12.8	16.4333	22.9	0.2	16.6333	26.4333	7.76667	19.3667	26.6	0.166667	19.7667	17.3667	3.4	24.8	28.2667	0.2	25.9667	21.9667	6.93333	21.5667	27.9	0.7	21.0333	24.9333	6.2	19.6667	27.0333	0.0333333	22.2333	17.3	3.8	25.8667	26.6	0.166667	26.4
pl009	44	M		28.4667	4.23333	19.5	22.8333	0	25.0667	31.05	2.9	18.05	28.35	0.1	19.6	21.9	3.23333	16.5	38.6667	0.0333333	19.7333	31	4.7	17.3667	26.3667	0	20.6333	30.95	3.2	18.3	30.75	0.05	16.65	23.6667	4.5	15.0333	35.4	0.166667	21.5
pl013	44	M		13.0667	19.2333	20.5667	21.6	2.13333	23.5333	19.9333	15.2	15.7333	28.7	1.6	19	16.9667	12.2667	18.3667	27.1333	1.7	23.6667	10.3333	11.2333	27.4	17.7	0.566667	32.8	15.8	18.0333	20.9667	19.7333	1.13333	24.4333	18	15.5667	17.1333	27.2333	0.966667	21.2
pl017	42	M		32.4	18.1667	19.7333	13.3667	0.3	16.0667	37	17.8667	17.2667	13.8667	0.0333333	14	36.5	9.5	18.975	16.65	0	18.375	29.8	13.8667	18.6667	15.3333	0.333333	21.9667	25.9667	8.9	19.0667	22.7333	0.133333	23.2333	24.4	7.95	18.525	27.375	0.225	21.525
pl023	55	M		23.4667	22.3333	14.8	22.5333	0.366667	16.5667	26.8333	21.1333	13.6667	21.8667	0.1	16.4	26.1	17.0333	13.9333	26.5	0.233333	16.3667	24.3333	16.4	15.3333	23.7	0.1	20.1333	29.6	15.1333	14.5333	23.8333	0.0333333	17	22.9	10.6333	15.6333	31.0667	0.5	19.4333
pl024	55	M		21.9667	17.1333	12.5667	20.3333	0.466667	27.6	33.4333	12.1667	12.7	21.4667	0.433333	19.8667	28.2	7.66667	15.7333	28.5333	0.0333333	19.9	26.5667	12.7667	20.4667	17.6667	0.233333	22.3333	32.6667	13.5667	18.4333	14	0.0666667	21.3333	34.7333	16.4333	13.4667	16.2333	0	19.2
pl031	51	M		25.6333	0.3	20.9667	25.3667	0	27.8333	31.3333	0.533333	18.7333	25.4	0.0333333	24.0667	18.2667	0	22.5	30.3333	0	28.9333	28.0333	0.566667	20.6333	22.9667	0.133333	27.7	34.9	0.566667	18.2	23.4667	0	22.9333	23.8667	0.2	21.0667	26.4	0	28.5667
pl037	49	M		26.3333	13.3333	22.8333	14.7	0	22.8333	32.0333	9.1	18.2333	18.2	0	22.4667	33.2333	5.26667	16.6	20.6333	0	24.3	24.2	4.26667	25.1667	17.1333	0.0333333	29.1667	26.3667	7.93333	22.8	16.7	0	26.2	21.1667	7.13333	20.7333	24.9667	0	26.2
pl039	52	M		20.1	10.8333	22.4	18.8667	0.433333	27.4	27.9667	12.2	14.7667	24.9	0.166667	20.1667	22.9	10.3667	19.2333	27.1667	0.0333333	20.3	23.3333	18.7333	20.0333	16.7	0.233333	21.0667	26.4667	16.2	15.6667	21.7667	0.0666667	20.0333	20.3	12.5	16.9	25.5667	0	24.7
YA006	47	M		34.7167	12.8167	15.6	19.4167	0.0666667	17.4833	35.6667	8.06667	16.6	20.9167	0.0166667	18.8167	28.8333	6.83333	17.4667	25.5167	0	21.4667	36.5333	13.3167	16.9833	16.0667	0	17.1333	34.9833	8.5	18	19.05	0.0333333	19.5167	28.4333	7.58333	18.1833	25.5833	0	20.3333
YA008	57	M		25.4167	8.86667	18.7667	25.8667	0.383333	20.7	27.6333	9.93333	17.8833	23.35	0.283333	20.9667	22.6333	6.16667	20.6	24.7833	0.166667	25.7333	27.2	9.38333	18.1333	23	0.116667	22.2333	26.9667	5.1	20	25.15	0.166667	22.6667	22.9667	5.75	21.4833	25.5	0.0666667	24.25
AP003	69	M		31.1	11.28	13.04	23.94	0.34	20.42	39.6167	6.68333	16.6667	15.9167	0	21.1333	24.125	2.7	16.975	22.625	0.05	33.625	26.66	9.6	19.08	20.32	0.02	24.38	34.5833	5.08333	16.2167	20.4167	0	23.6833	26.075	2.125	20.4	20.675	0.025	30.775
jjp004	69	M		27.5667	15.4667	15.1	23.3	0	18.6	32.1667	7.2	11.5667	31.7	0.2	17.2	26	6.9	18.3667	24.3333	0	24.4	26.2333	11.4667	16.2667	27.3333	0	18.7333	38.1	6.56667	13.9333	21.1333	0	20.2667	29.6	2.53333	16.2	28.3333	0.0333333	23.5
jjp007	66	M		19.5333	11.6	16.1667	27.4	0.8	24.4667	28.1	9.93333	14.4667	26.8	0.133333	20.7333	20.9	12.8667	19.8667	23.6333	0.3	22.5667	29.6	14.3333	15.3333	25.4333	0.4	14.8667	32.3333	15.3333	12.5667	23.3	0.0333333	16.5333	27.8	12.9667	17.9	17.8667	0	23.5
jjp022	72	M		27.7333	0.766667	24.4	18	0.233333	28.9333	39.0333	0.966667	12.8	26.0667	0	21.1667	19.3333	0.166667	22.9667	29.8	0	27.8667	35.0667	4.2	21.5333	19.7	0.0333333	19.6	52.9	7.3	9.06667	17.9333	0	12.8333	31.1333	2.36667	21.2333	16.9667	0.133333	28.1667
jjp038	64	M		24.1333	8.7	19.2333	17.2333	0.666667	30.1667	32.1667	5.46667	15.2	25.2	0.566667	21.4333	32.7667	9.16667	11.4333	22.0333	0.4	24.2	22.9333	3.3	26.8	18.5333	0	28.6	28.8333	0.9	16.9333	29.9667	0	23.4333	29.8	2.33333	14.5	29.9667	0.0666667	23.4667
pl035	63	M		26.9333	3.66667	14.9667	28.8667	0	25.6	24.5	6.4	14.55	29.525	0	25.125	24.3	3.9	12.5333	34.8667	0.5	24	26.0667	6.96667	18.2	21.9	0.0666667	26.9	34.325	5.75	14.95	27.125	0	18	31.5667	5.66667	11.6333	33.6	0.1	17.5333
YA009	72	M		29.1667	14.4	12.9	25.4333	0.166667	17.8667	26.95	10.5833	11.6333	30	0.2	20.65	23.04	6.14	15.28	31.88	0.66	23.04	28.4667	8.36667	13.8667	31.8333	0.0333333	17.4333	30.7	9.05	12.5667	29.1	0.0333333	18.6667	26.9	6.58	14.58	30.22	0.2	21.56
YA010	63	M		32.5833	6.33333	12.9833	31.0833	0.133333	17.0333	33.2333	5.13333	10.8167	34.8167	0.133333	15.9167	23.6375	4.2	15.0875	33.6	0.125	23.3875	29.7	5.23333	14.5833	29.4833	0.0833333	20.9	33.3667	9.81667	12.5167	27.0167	0.116667	17.2333	31.4125	8.5625	13.0125	28.3375	0.175	18.575
BB009	25	F		38.325	6.95	8.1	37.125	0.075	9.475	29.7	4.375	16.775	28.45	0.025	20.8	19.2667	6.3	23.3667	23	0	28.1	27.35	10.525	10	40.025	0.3	11.85	28.75	11.375	16.45	27.45	0	16.025	19.2667	7.9	26.4667	22.6667	0	24.0333
BB015_	20	F		26.2	8	12.3	29.0667	0	24.4333	18.85	5.625	18.85	27.725	0.025	29.025	17	1.76667	20.6333	28.0333	0	32.5667	19.3667	20.3333	14.6667	24.6	0.433333	20.5667	22.775	5.625	19.25	25.875	0.075	26.55	14.6667	1.8	19.0667	30.9	0	33.6333
BB016	26	F		23.0333	9.3	20.5333	16.7333	0.0333333	30.3	36.325	4.875	12.1	20.525	0.3	25.975	23.4667	2.2	19.0667	22.5667	0	32.7333	27.3333	7.33333	18.1667	18.4333	0.2	28.5333	32.225	7.95	13.8	22.525	0.1	23.55	28.6	2.06667	23.8	24.3667	0	21.2333
BB018	22	F		27.1667	11.4333	17.9333	18.4	0.0333333	24.9667	27.5667	1.53333	23.1667	25.8333	0.3	21.8	23.14	0.3	21.66	26.14	0.04	28.8	25.6667	10.2667	18.2	20.9667	0.0333333	24.9667	31.4333	2.7	18.6	18.2	0.6	28.4667	25.02	1.14	16.62	26.52	0	30.76
BB019	22	F		24.025	5.95	16.6	26.25	0.125	27.15	28.4	5.78	13.18	28.48	0.14	24.14	25.6	4.26667	23.2	20.0667	0	26.9667	26.175	9.975	17.175	22.3	0.225	24.225	27.7	4.42	15.66	26.32	0.14	25.94	19.2	0.933333	19.3	32.6667	0.2	27.7333
BB036	23	F		26.9667	15.4667	13.8	24.7	0.566667	18.5667	22.3667	6	12.6	34.4667	0.166667	24.4333	13.6333	5.3	13.3667	37.2	0.566667	29.9667	31.0333	13.8333	11.2	24.6333	0.366667	19.1	30.3667	9.9	10.3667	26.5	0	22.9	15.9333	7.7	21.1	31.8	0.666667	23
CL12	36	F		22.1	27.8667	14.8	18.0667	1.4	15.6667	23.3667	23.8	11.5333	23.5333	1.96667	15.9	23.3333	19.3333	13.7333	26.2667	1	16.4333	23.3	27.2333	14.6667	17.8	0.666667	16.4333	25.2667	23.4333	13.6	22.5333	0.9	14.2	22.2	19.7	13.7	26.2333	0.733333	17.5333
CL15	26	F		16.9	27.1667	14.6	22.6	1.23333	17.6	16.5667	22.3	14.3	29.3333	1.73333	15.8	13.9333	19.6667	17.4667	28.1667	1.83333	18.8667	16.3333	26.4667	13.1333	21.5333	2.13333	20.5333	18.2667	20.2	12.4667	30.3	2.26667	16.6333	14.3333	18.6667	17.0333	28.1333	1.03333	20.8333
CL16	37	F		16.9667	24.4	19.4333	17.9667	1.4	19.9333	19.9333	16.2	16.7667	21.2333	1.86667	18.4333	20.6667	18.1667	16.1333	26.1	1.13333	17.8	20.6	23.0667	16.2667	21.0333	1.26667	17.8	22.5	13.7333	14.5667	26.7333	1.86667	15.3	22.4	14.3	14.7	30.9333	1.16667	16.5333
CL19	29	F		23.4	15.4	13.8667	29.7333	3.93333	13.7	20.6333	14.8333	14.9667	31.9333	3.1	14.5333	20.3	10.1667	16.1333	30.3667	2.3	20.6667	28.5667	11.7	13.9333	25.6667	1.86667	18.3333	26.2667	11.5	14.8667	27.5333	2.1	17.8667	22.5667	7.36667	18.8	26.6	1.26667	23.4667
CL3	30	F		21.3667	18.3667	15.6333	22.6667	2.03333	19.9667	26.55	9.925	15.825	25.575	0.475	21.6	24.7	13.0333	16.9333	25.1	0.633333	19.5333	20.0333	16.4333	15.1667	27.1333	1.7	19.7	22.6	9.925	16.75	30.275	1.25	19.325	21.0667	10.6333	16.5667	29.9	1.03333	20.8
CL4	37	F		21.3667	19.8667	16.7667	23.0333	1.13333	17.9333	22.2667	15.8	15.0333	27.3667	1.7	18	21.8667	11.4667	14.2333	33.3	2.5	16.7667	23.0667	18.3667	14.9333	24.8333	1.93333	16.8333	25.7	18.1	12.4667	26.8333	2.8	14.1333	21.9333	17.2	13.0333	28.5667	2.76667	16.5
jpl001	22	F		25.5	5.8	20.8	26.7	0.166667	21.0333	22.9667	5.83333	17.6667	30.9667	0.766667	21.9	13.7	3.56667	22.7	35.6333	0.566667	23.8	24.6	9.76667	19.0667	27.0667	0.166667	19.4667	23.9333	6.6	18.1333	28.1667	0.0333333	23.2667	11.5333	2.06667	24.1333	37.6667	0.0666667	24.5667
jpl007	24	F		27.8333	13.9667	18.6333	15.5667	0.133333	24.0667	20.7	4.7	22.8333	20.7333	0	31.1333	25.65	4.925	22.8	23.875	0.05	22.875	26.4	14.8333	21.3333	15.7667	0.166667	21.5667	25.8667	11.9	17.0333	20	0	25.3333	23.95	8.825	18.9	24.875	0	23.7
jpl009	26	F		29.5	4.36667	18.7	25.1667	0.0333333	22.2667	26.0667	7.6	17.3667	29.2667	0.366667	19.4	26.1	5.16667	17.1333	31.5667	0.633333	19.4667	30.1333	6.7	15.8667	29.3667	0.266667	17.7333	27.6	5.2	18.9	28.0667	0.333333	20.0333	30.9333	4.2	16.9667	29.4	0.633333	17.9333
jpl011	33	F		23.54	5.52	18.04	25.56	0.18	27.36	25.275	3.925	22.075	22.9	0.2	25.8	16.75	1.9	27.05	21.4	0	32.85	23.28	3.42	21.26	26.16	0.22	25.78	26.25	3.425	23.525	23.075	0	23.75	17.4	2.45	28.8	23.9	0	27.55
jpl029	31	F		35.9	5	12.2667	28.6667	0.1	18.1667	31.3	5.1	14.875	29.825	0	18.975	31.0667	4.66667	15.4	28.8	0	20	32.7667	7.9	11.7	22.7	0.1	24.8333	28.875	4.775	18.5	28.125	0	19.875	30.1	5.9	17.5	24.5667	0	22.0333
jpl033	39	F		24.4	6.73333	18.3	28.4667	0.4	21.8	24.325	2.225	20.275	29.7	0.375	23.15	17.6333	1.76667	23.1667	29.1667	0.1	28.2333	25.6	7.33333	15.7333	24.8	0.2	26.3667	26.1	3.625	18.925	26.9	0.05	24.525	22.0333	1.1	21.7667	28.5	0	26.7667
BB026	42	F		30.225	2.175	17.55	30.6	0.225	19.175	26.4333	0.566667	20.2	27.4	0	25.4	22.4667	1	20.5	28.0667	0.0666667	28.0667	28.975	1.9	13.4	32.575	0.05	23.125	29.4667	0.8	17.5333	27.1667	0	25.1667	16.1667	0.133333	28.2667	28.4667	0	27
CL14	55	F		22.7667	20.1333	17.0333	22.1	0.4	17.6667	28.5667	22	13.7667	18.9	0	16.9667	26	15	13.3333	25.9667	0.1	19.7667	17.7333	22.3667	17.9	18.6	1.3	22.2333	22.7	19.9	15.7667	24.8	0.566667	16.4667	21.4667	16.2667	14.3	25.8	0.233333	21.9667
CL6	48	F		19.5667	23.3333	18.1667	17.2333	0.666667	21.1	21.5	24.2667	15.2	20.5667	0.733333	17.6333	21.3667	14.5667	17.7667	26	0.4	19.8667	20.8333	21.9667	17.5	17.9	0.366667	21.4667	21.2333	21.5333	18.4	21.5667	0.466667	16.8	21.5	11.9	18.6	26.4	0.266667	21.2
jpl012	50	F		30.1667	20.1333	12.4333	22.0333	0.166667	15.1333	33.1	18.8667	12.2333	22.8667	0.2	12.8667	23.9667	10.6333	18.1667	27.3333	0	20	33.7333	18.6	14.1333	19.2333	0.0333333	14.3	34.8667	14.1	13.8333	24.0667	0	13.2	28.2667	15.3667	18.1333	19.9	0	18.5
jpl022	55	F		31	8.1	17.4333	24.4	0.0333333	18.9667	31.4333	4.7	16.4333	26.7333	0.0666667	20.7	28.3333	6.03333	15.8333	29.4	0.233333	20.2667	30.4333	5	15.3	29.8333	0.366667	19.1333	36.5	7.96667	12.5667	27.2667	0	15.8333	38	7.1	14.9333	23.1	0.0333333	16.9667
jpl026	57	F		24.9333	10.8333	14	28.1	0.266667	22	27.7333	7.4	14.6333	28.3	0.133333	21.8333	24.2667	4.83333	16.8	32.7667	0.133333	21.3	27.9667	10.7	17.6	21.1	0.0666667	22.6333	27.9333	4.8	17.0667	24.9333	0.0333333	25.3667	29.3	4.7	16.5333	27.3	0.266667	22
jpl027	49	F		33.3333	6	22.1333	18.1	0	20.4	25.4333	6.03333	21.1333	22.0667	0.0666667	25.3	26.2333	4.86667	21.4	25.8	0	21.8667	25.5333	6.23333	23.1667	19.6667	0.0333333	25.4333	20.9667	2.73333	22.4	28.1667	0.633333	25.1667	21.0667	2.16667	21.3667	28.5667	0	26.8333
jpl031	42	F		22.2	27.125	17.175	12.875	1.775	18.95	24.3667	23.9	17.8667	12	1.3	20.6333	16.7667	11.1333	19.5	25.5	1.1	26	18.5	23.4	21.1	12.2	2.05	22.85	23.8333	13.3667	19.5333	16.9333	1.1	25.4333	16.0333	11.0667	17.6333	28.7333	1.46667	25.2333
jpl034	55	F		20	13.2	15.625	32.7	0.275	18.2	20.925	7.2	14.95	37.05	0.05	19.825	26.2667	11.6	10.6333	33.0667	0.2	18.3667	26.35	11.025	13.15	33.675	0.075	15.675	24.125	11.15	15.6	30.6	0.45	18.05	25.6	10.9333	10.4667	37.6	1.1	14.4333
jpl016	79	F		19.175	4.9	18.225	32.825	0.8	24.1	14.25	2.1	16.975	42.975	0.475	23.325	15.575	0.975	20.75	38.8	0.85	23.15	17.025	6.525	19.325	32.4	0.55	24.225	21.3	10.025	12.75	33.65	0.25	22.125	26.6	4.3	14.425	33.625	0.225	20.9
jpl017	68	F		15.8	2.2	15.9	41.85	0.45	23.9	18.1	2.3	13.2	41.5	0.3	24.6	27.1	7.43333	13.6333	29.5333	0.0666667	22.4333	21	11.7	13.15	34.35	0.35	19.5	12.1	0.1	21	45.2	0.1	21.6	16.3	1.7	19.7	38.3333	1.16667	22.9
jpl023	63	F		16.4667	18	19.3333	22.2333	1.53333	22.5	16.9333	14.2	19.4	25.6667	1.3	22.4333	18.1667	8.2	18.7333	31.9	1.06667	21.9333	17.2333	12.7667	19.1333	23.1667	1.23333	26.4667	19.6667	14.4	21.4	20.7333	0.366667	23.5	16.4333	6.66667	18.1667	34.2667	0.5	23.9333
BB002	28	M		19.0667	18.5	17.5333	20	0.566667	24.4667	28.7	11.9333	17.4333	23.7	0.0333333	18.3	24.55	5.925	16.65	33.475	0.025	19.4	23.4667	16.4667	16.6667	21.3333	0.566667	21.5667	30.7667	7.1	15.3	24.1	0	22.9	26.425	1.625	18.025	25.975	0	28.1
BB003	22	M		22.6667	6.2	24.8333	16.8	0.0666667	29.5333	28.5667	6.6	20.8333	18.8333	0	25.2	18.78	1.12	22	27.96	0.06	30.12	29.0333	10.7667	19.4667	19.1	0.0333333	21.6333	38.2667	7.1	17.5667	18.5667	0	18.5333	29.94	1.9	15.16	25.82	0	27.32
BB005	20	M		24.3333	10.1667	14.8333	29.4	0.133333	21.1333	16.3333	1.8	14.8	41.9667	0.0333333	25	10.925	0.475	19.2	42.275	0.075	27.125	32.6333	14.3333	13.4333	21.1	0.1	18.4333	31.8667	4.66667	12	30.4333	0	21.1	16.05	3.45	18.375	34.825	0	27.425
BB006	22	M		25.18	14.5	14.72	23.58	0.86	21.2	33.275	9.55	10.2	26.125	0.1	20.825	19.28	6.5	17.52	28.5	0.26	28.1	21.9	12.32	16.72	21.16	0.6	27.28	25	8.4	17.9	26.575	0.025	22.25	19.2	4.44	15.72	32.02	0.3	28.32
BB010	27	M		23.225	9.5	17.625	20.25	0.025	29.325	23.85	10.3	17.825	19.1	0.225	28.85	21.05	8.25	18.5	27.425	0.15	24.5	23.85	10.225	20.225	17.575	0.05	28.05	26.8	9.35	19.1	18.575	0.025	26.2	18.9	5.35	19.35	28.7	0.125	27.575
BB011	34	M		30.5	2.6	12.2333	35.6	0	19.0333	24.1	1.56667	14.9	30.1333	0.0666667	29.3	15.6333	0.0333333	26.9333	30.9	0	26.4	32.7	2.06667	17.2333	28.8333	0	19.1667	25.8333	1.7	22.7	21.7	0.0666667	28.1333	20.0667	0.433333	20.0333	33	0.0666667	26.4
BB012	27	M		31.9	12.875	14.725	24.25	0.175	16.125	26.8	8.525	12.875	28.8	0	23.05	21	6.63333	20.1	32.8333	0	19.5	32.95	13.3	12	21.875	0.15	19.7	35.225	9	12.9	22.175	0	20.825	19.7333	6.33333	18.0667	32.1333	0	23.7
BB013	25	M		29.2	11.8667	13.4667	25.7333	0.166667	19.6	33.525	5.7	11.475	29	0.1	20.3	19	1.03333	23.7333	22.4333	0.0333333	33.9	29.7667	13.8	16.7	18.3667	0.5	20.8333	40	8.65	15.1	16.05	0.025	20.175	19.4333	2.36667	27.6	22.4333	0.3	27.9
BB014	34	M		29.425	5.325	17.5	32.675	0	15.05	35.2333	5.03333	12.9667	33.7333	0	13	29.4	9.625	14.525	22.925	0.025	23.425	32.775	5	21.325	20.925	0	19.95	37.7	10.5667	13.7	21.2667	0	16.9667	25.675	3.35	19	27.9	0	24.175
BB029	31	M		30.2	8.8	14.2	23.9	0.2	22.75	28.6333	9.7	18.9667	17.6	0.166667	25.0333	21.1333	3.3	21.2667	26.1333	0	28.1	29.35	3.75	22.3	20.2	0	24.4	38.1	5.03333	16.4333	12.6667	0	27.8333	26.6	3.8	22	17.6667	0	30
CL13	34	M		17.0667	23	16.9333	16.6	1.7	24.8333	22.85	20.2	14.375	24.85	0.975	16.775	18.6333	16.8	12.5	31.7333	1.46667	18.8	19.3333	23.7	17.2667	16.6667	0.166667	22.9	22.025	22.825	12.95	23.75	0.5	18.025	22.5667	15.9333	12.5	29.0333	0.566667	19.3667
CL2	29	M		18.5333	21.8	20.4333	15.2667	1.46667	22.4667	25	23.3667	10.2	25.4667	2.4	13.5667	27.5667	16.3333	13.1	25.2	1.26667	16.5667	18.9667	24.5667	18.4333	16.8	0.6	20.6667	25.3	24.1	11.4667	22.9	2.56667	13.8667	24.4667	16.7	14.2	27.6333	0.933333	16.1667
CL7	33	M		20.8	18.3333	19.3667	19.2667	0.733333	21.5667	24.2	18.2	13.4333	24.8	0.933333	18.5667	23.5333	12.2333	11.6667	34.9667	0.766667	16.8667	21.4	10.0667	19.8667	23.9667	1.06667	23.7	23.6667	10.4667	15.3667	31.1	0.933333	18.5	23.1333	6.86667	15.7333	34.1	0.466667	19.7
jpl005	24	M		27.8	15.8333	17.8	19.7667	0.2	18.6333	29.9333	17.4333	15.3	19.6	0.0333333	17.7333	27.2667	14.7	18.7	22	0.0333333	17.3667	32.8	19.1333	14.6667	21.6	0	11.8333	32.8667	14.1	12.9667	27.0333	0	13	26.8667	11.7	15.4333	29.1	0.166667	16.9
jpl013	37	M		23.7667	13.0333	19.5333	19.1667	1.1	23.5667	22	11.3	21.9	16.4	0.8	27.7	21.7333	13.5	20.7	21.7	0.966667	21.4667	27.6333	11.2	18.2	21.3333	0.633333	21.1667	25.2333	8.46667	19.8667	17.7667	0.0333333	28.7333	23.9	8.86667	16.5333	27.2667	0.233333	23.2
jpl014	32	M		31.32	4.88	15.82	27.18	0	20.84	31.4333	2.53333	14.4333	34.1333	0	17.5	27.175	3.2	17.975	30.15	0	21.55	34.94	7.56	13.46	28.9	0.02	15.14	39.5	5.33333	11.9333	29.3	0	14.1	28.45	3.825	15.225	34.4	0	18.15
jpl015	29	M		28.0667	5.46667	18.6667	25.7333	0.3	21.9333	30.5	4.35	19.05	25.1	0.25	20.85	20.6333	1.16667	24.3	29.4	1.1	23.4667	30.6667	10.7667	16.4667	22.6667	0.166667	19.3	28.85	8.85	17.5	22.8	0	22.15	25.6333	3.1	20.1333	24.9	0.0666667	26.3
jpl018	38	M		27.6333	20.6333	16.0333	16.6667	0.0666667	18.8667	33.5667	10.8667	14.6333	21.7	0	19.3	24.9	7.16667	15.3333	33	0.1	19.6667	25.5667	20.1667	19.2	14.9667	0.166667	19.9333	28.6333	8.93333	18.0333	21.0667	0.0333333	23.4	25.7333	6.36667	17.7333	30.3	0.0666667	19.7333
jpl020	32	M		30.1333	11.8333	16.8667	21.2333	0.0333333	20.1667	28.1	11.7333	15.7333	24.9	0.0333333	19.5333	19.9667	8.63333	20.1	22.8	0.0333333	28.5667	22.9	10.3667	19.6333	23.4	0.1	23.6667	26.9667	17.7667	15.1667	19.9	0.1	20.1333	17.0333	7.93333	21.7667	26.0333	0.333333	27
BB027	51	M		29.3	7.56667	16.9667	20.8333	0	25.4333	26.075	2.95	22.025	20.725	0	28.275	19.3667	1.43333	19.8	28.3	0	31	26.2667	6.83333	21.4333	21.0333	0.0333333	24.4333	26.275	3.65	17.075	28.475	0.025	24.6	16	0.5	22.2333	29.0667	0	32.3
BB028	49	M		29.2	9.96667	14.6333	26.3667	0.233333	19.5667	39.9	3.6	13.1667	29.9667	0.0666667	13.4333	33.1	5.93333	10.4333	32.3667	0.666667	17.5	26.5667	6	13.8667	35.1	2.03333	16.4667	33.4	2.56667	16.6	30.6333	0	16.9333	31.3333	14.6667	11.9333	25.4	1.1	15.6
BB030	43	M		22.8333	21	12.9333	22.0667	0.633333	20.6333	30.1667	13.5333	12.5	26.6333	0	17.2667	26.725	4.4	22.525	20.5	0	25.9	28.6667	10.8	16.9667	25.2667	0.1	18.1	28.2667	6.93333	11.5667	27.6333	0	25.8333	26.75	1.2	17.225	25.8	0	29.1
CL1A	60	M		18.6	24.7667	15.6	20.8333	3.33333	16.8667	19.9	23.2333	13.2	23.6	3.7	16.4667	23.3	19.6333	14.3333	24.1667	2.1	16.5333	17.5667	27.3	16.3667	19.4333	1.56667	17.9	18.0667	27.9667	15	21.4667	1.76667	15.7333	19.4	23.1	14.2	24.9	1.6	16.8333
CL5	52	M		18.3667	24.4	15.3333	22.9333	1.5	17.4667	21.8667	27.4	11.6667	24.5667	1.6	13.0333	20.5333	14	15.1667	28.8667	0.733333	20.7667	19.5667	19.4333	11.7667	29.5333	2.16667	17.5333	25.9667	18.6	9.56667	32.5667	1.2	12.3667	21.1	15.2333	14.5	28.8	0.733333	19.6667
jpl003	43	M		35.0333	39.1	6.4	13.2	0.166667	6.2	34.1	32.0333	9.9	12.7	0.1	11.3333	24.0667	30.1667	14.7	14.4333	0	16.7333	34.2	29.8333	11.1667	12	0	12.8333	31.3333	29.6	12.2333	11.3667	0.0666667	15.6	22.2667	21.1333	20.8333	12.6667	0	23.0667
jpl008	49	M		20.6333	7.8	20.7	28.0667	0.0666667	22.7667	24.425	5.325	19.35	26.5	0.075	24.4	20.7	5	18.9667	29.4333	0.0333333	25.8	17.1667	9.23333	24.1667	22.4	0.0666667	27	24.7	4.975	19.15	28.9	0.125	22.25	18.2667	1.9	22.7333	28.9	0	28.3667
jpl025	57	M		30.2333	12.3333	15.0333	21.5333	0.766667	20.1667	27.1	13	15.5333	26.0667	0.633333	17.7667	17.9333	6.96667	17.6333	32.0333	0.3	25.1667	16.8	5.93333	18.5333	29.2333	1.1	28.4	23.0667	6.83333	18.6667	25.1333	0.566667	25.8667	15.9	2	17.4	36.1333	0.0333333	28.4333
jpl030	56	M		20.875	7.35	22.25	18.15	0.7	30.7	20.2667	6.76667	17.1	19.3333	0.7	35.9	19.35	1.9	25.7	23.3	0.2	29.6	20.75	2.575	23.3	21.7	0.225	31.475	22.2	3.86667	20.7333	24.2333	0.733333	28.3	16.75	1.7	22.2	27.1	0.3	32
jpl032	42	M		16.7667	6.63333	22.8333	21.3667	0.7	31.7	20.3333	8.86667	19.3667	22.5667	0.566667	28.4667	18.35	2.275	21.275	31.4	0.125	26.6	18.0667	10.8667	24.5	21.3	0.266667	24.9667	20.3	2.33333	21.7333	25.8	0.233333	29.7333	16.65	1.675	21.775	32.3	0.225	27.3
jpl035	55	M		30.8333	10.1	14	25.2333	0.633333	19.1667	33.4	11.9667	14.8333	22.1	0.2	17.5333	25.8667	9.56667	17.7333	23.5667	0.233333	23.0667	25.9	7.33333	18.2	24.5	0.4	23.7667	28.4	5.13333	17.1667	27.2667	0.1	22	22.1667	3.1	19.9667	30.2333	0.333333	24.3667
jpl019	80	M		20.5667	5.7	17.9	33.2667	0.0333333	22.4667	23.0333	5.93333	18.1333	31.9667	0	21.0667	24.5333	6.1	16.5	31	0	22	15.2333	2.5	25.7	23.1	0.0333333	33.3333	21.2667	8.3	16.3	31.3333	0.0333333	22.8333	22.3667	2.73333	16.2333	38.8667	0.1	19.8667
jpl021	61	M		29.1667	13.3667	11.1	27.5667	0.566667	18.2333	28.7333	10.7	13.4	27.7667	0.166667	19.4333	22.7333	11.4	16.2	21.9333	0.4	27.4	32.0333	15.0333	11.1667	27.2667	0.2	14.4667	30.5333	11.3333	12.8667	27.2667	0.133333	17.7667	27.4333	11.2333	16.0333	22.2	0.1	22.9667
jpl024	64	M		15.2667	20.6	24.9667	12.3333	0.333333	26.5667	15.9	19	24.9667	13.0667	0.566667	26.6667	20.2	18.0667	17.8667	21	0.766667	22.2333	15.2	14.0667	28.3667	12.1333	0.866667	29.5	14.8	14.8667	26.1	11	1.2	32.1667	26.2333	12.9333	19.7	20.9333	0.766667	19.4
jpl028	61	M		22.275	9.25	19.85	21.675	1	25.925	26.2333	10.1	19.6333	19.1333	0.533333	24.6333	27.0667	8.56667	16.5667	22.9	0.566667	24.3333	22.5	9.675	20.375	21.875	0.375	25.3	22.9	6.96667	21.5	22.1333	0.166667	26.3	23.2333	7.36667	20	23.5333	0.433333	25.5
